# Supplementary material for: 2-Amino­pyrimidinium 4-hy­droxy­pyridinium-2,6-dicarboxyl­ate monohydrate
Source: Acta Crystallogr Sect E Struct Rep Online. 2010 Aug 4;66(Pt 9):o2210. doi: 10.1107/S1600536810029533 (PMC3008026; doi:10.1107/S1600536810029533)
Supplement: Supplementary file 1 [file e-66-o2210-sup1.cif]

##############################################################################
###                                                                        ###
###        Electronic paper (Acta Crystallographica Section E)             ###
###                                                                        ###
##############################################################################
#                                                                            #
# This CIF contains the data in a paper accepted for publication in Acta     #
# Crystallographica Section E. It conforms to the requirements of Notes      #
# for Authors for Section E, and has been peer reviewed under the auspices   #
# of the IUCr Commission on Journals.                                        #
#                                                                            #
# Full details of the Crystallographic Information File format               #
# are given in the paper "The Crystallographic Information File (CIF):       #
# a New Standard Archive File for Crystallography" by S. R. Hall, F. H.      #
# Allen and I. D. Brown [Acta Cryst. (1991), A47, 655-685].                  #
#                                                                            #
# The current version of the core CIF dictionary is obtainable from          #
# ftp://ftp.iucr.org/pub/cif_core.dic. The current version number is 2.4.    #
#                                                                            #
# Software is freely available for graphical display of the structure(s) in  #
# this CIF.  For information consult the CIF home page http://www.iucr.org/  #
# cif/home.html                                                              #
#                                                                            #
# This file may be used for bona fide research purposes within the           #
# scientific community so long as proper attribution is given to the journal # 
# article from which it was obtained.                                        #
#                                                                            #
##############################################################################
                                             
data_I
_audit_creation_method     SHELXL-97
_chemical_name_systematic
;
2-Aminopyrimidinium 4-hydroxypyridinium-2,6-dicarboxylate monohydrate
;
_chemical_name_common     ?
_chemical_formula_moiety     'C4 H6 N3 +, C7 H4 N O5 -, H2 O'
_chemical_formula_sum     'C11 H12 N4 O6'
_chemical_formula_iupac     'C4 H6 N3 +, C7 H4 N O5 -, H2 O'
_chemical_formula_weight     296.25
_chemical_melting_point     ?
_symmetry_cell_setting     monoclinic
_symmetry_space_group_name_H-M     'C 2/c'
_symmetry_space_group_name_Hall     '-C 2yc'
loop_
    _symmetry_equiv_pos_as_xyz
    'x, y, z'
    '-x, y, -z+1/2'
    'x+1/2, y+1/2, z'
    '-x+1/2, y+1/2, -z+1/2'
    '-x, -y, -z'
    'x, -y, z-1/2'
    '-x+1/2, -y+1/2, -z'
    'x+1/2, -y+1/2, z-1/2'
_cell_length_a     17.822(2)
_cell_length_b     12.2233(14)
_cell_length_c     12.0676(14)
_cell_angle_alpha     90.00
_cell_angle_beta     103.345(2)
_cell_angle_gamma     90.00
_cell_volume     2557.8(5)
_cell_formula_units_Z     8
_cell_measurement_reflns_used     2135
_cell_measurement_theta_min     3
_cell_measurement_theta_max     30
_cell_measurement_temperature     100(2)
_exptl_crystal_description     prism
_exptl_crystal_colour     colourless
_exptl_crystal_size_max     0.20
_exptl_crystal_size_mid     0.20
_exptl_crystal_size_min     0.15
_exptl_crystal_density_diffrn     1.539
_exptl_crystal_density_meas     ?
_exptl_crystal_density_method     'not measured'
_exptl_crystal_F_000     1232
_exptl_absorpt_coefficient_mu     0.127
_exptl_absorpt_correction_type     multi-scan
_exptl_absorpt_process_details     '(SADABS; Bruker, 2005)'
_exptl_absorpt_correction_T_min     0.970
_exptl_absorpt_correction_T_max     0.983
_exptl_special_details
;
;
_diffrn_ambient_temperature     100(2)
_diffrn_radiation_type     MoK\a
_diffrn_radiation_wavelength     0.71073
_diffrn_radiation_source     'fine-focus sealed tube'
_diffrn_radiation_monochromator     graphite
_diffrn_measurement_device_type     'Bruker SMART APEXII CCD area detector'
_diffrn_measurement_method     'phi and omega scans'
_diffrn_detector_area_resol_mean     ?
_diffrn_reflns_number     14881
_diffrn_reflns_av_R_equivalents     0.0313
_diffrn_reflns_av_sigmaI/netI     0.0252
_diffrn_reflns_theta_min     2.04
_diffrn_reflns_theta_max     29.00
_diffrn_reflns_theta_full     29.00
_diffrn_measured_fraction_theta_max     0.992
_diffrn_measured_fraction_theta_full     0.992
_diffrn_reflns_limit_h_min     -24
_diffrn_reflns_limit_h_max     24
_diffrn_reflns_limit_k_min     -16
_diffrn_reflns_limit_k_max     16
_diffrn_reflns_limit_l_min     -16
_diffrn_reflns_limit_l_max     16
_diffrn_standards_number     ?
_diffrn_standards_interval_count     ?
_diffrn_standards_interval_time     ?
_diffrn_standards_decay_%     ?
_refine_special_details
;
Refinement of <i>F</i>^2^ against ALL reflections. The weighted <i>R</i>-factor
<i>wR</i> and goodness of fit <i>S</i> are based on <i>F</i>^2^, conventional
<i>R</i>-factors <i>R</i> are based on <i>F</i>, with <i>F</i> set to zero for
negative <i>F</i>^2^. The threshold expression of <i>F</i>^2^ >
\s(<i>F</i>^2^) is used only for calculating <i>R</i>-factors(gt) <i>etc</i>.
and is not relevant to the choice of reflections for refinement.
<i>R</i>-factors based on <i>F</i>^2^ are statistically about twice as large
as those based on <i>F</i>, and <i>R</i>- factors based on ALL data will be
even larger.
;
_reflns_number_total     3383
_reflns_number_gt     2703
_reflns_threshold_expression     I>2/s(I)
_refine_ls_structure_factor_coef     Fsqd
_refine_ls_matrix_type     full
_refine_ls_R_factor_all     0.0580
_refine_ls_R_factor_gt     0.0458
_refine_ls_wR_factor_gt     0.1188
_refine_ls_wR_factor_ref     0.1335
_refine_ls_goodness_of_fit_ref     0.897
_refine_ls_restrained_S_all     1.088
_refine_ls_number_reflns     3383
_refine_ls_number_parameters     203
_refine_ls_number_restraints     13
_refine_ls_hydrogen_treatment     constr
_refine_ls_weighting_scheme     calc
_refine_ls_weighting_details
         'calc w=1/[\s^2^(Fo^2^)+(0.0847P)^2^+2.9446P] where P=(Fo^2^+2Fc^2^)/3'
_atom_sites_solution_hydrogens     mixed
_atom_sites_solution_primary     direct
_atom_sites_solution_secondary     difmap
_refine_ls_shift/su_max     0.002
_refine_ls_shift/su_mean     0.000
_refine_diff_density_max     0.450
_refine_diff_density_min     -0.325
_refine_ls_extinction_method     none
_refine_ls_extinction_coef     ?
loop_
    _atom_type_symbol
    _atom_type_description
    _atom_type_scat_dispersion_real
    _atom_type_scat_dispersion_imag
    _atom_type_scat_source
    'C' 'C' 0.0033 0.0016
                         'International Tables Vol C Tables 4.2.6.8 and 6.1.1.4'
    'H' 'H' 0.0000 0.0000
                         'International Tables Vol C Tables 4.2.6.8 and 6.1.1.4'
    'N' 'N' 0.0061 0.0033
                         'International Tables Vol C Tables 4.2.6.8 and 6.1.1.4'
    'O' 'O' 0.0106 0.0060
                         'International Tables Vol C Tables 4.2.6.8 and 6.1.1.4'
_computing_data_collection     'APEX2 (Bruker, 2005)'
_computing_cell_refinement     'SAINT (Bruker, 2005)'
_computing_data_reduction     'SAINT (Bruker, 2005)'
_computing_structure_solution     'SHELXTL (Sheldrick, 2008)'
_computing_structure_refinement     'SHELXTL (Sheldrick, 2008)'
_computing_molecular_graphics     'SHELXTL (Sheldrick, 2008)'
_computing_publication_material     'publCIF (Westrip, 2010)'
loop_
    _atom_site_type_symbol
    _atom_site_label
    _atom_site_fract_x
    _atom_site_fract_y
    _atom_site_fract_z
    _atom_site_U_iso_or_equiv
    _atom_site_adp_type
    _atom_site_calc_flag
    _atom_site_refinement_flags
    _atom_site_occupancy
    _atom_site_disorder_assembly
    _atom_site_disorder_group
    N N1 1.14962(8) -0.04289(11) 0.20255(13) 0.0224(3) Uani d . 1 . .
    H H1N 1.1618 0.0308 0.2020 0.027 Uiso d R 1 . .
    O O1 1.04750(7) 0.11863(10) 0.14699(12) 0.0282(3) Uani d . 1 . .
    O O2 0.94910(7) -0.00108(11) 0.09859(11) 0.0285(3) Uani d . 1 . .
    O O3 1.08809(7) -0.36262(10) 0.17357(11) 0.0255(3) Uani d . 1 . .
    H H3O 1.1310 -0.4104 0.1904 0.031 Uiso d R 1 . .
    O O4 1.29127(7) 0.02724(11) 0.27479(14) 0.0350(4) Uani d . 1 . .
    O O5 1.33747(7) -0.14137(11) 0.32416(14) 0.0373(4) Uani d . 1 . .
    C C1 1.01849(10) 0.02443(14) 0.13234(15) 0.0239(3) Uani d . 1 . .
    C C2 1.07491(9) -0.06993(14) 0.16221(14) 0.0208(3) Uani d . 1 . .
    C C3 1.05349(9) -0.17748(14) 0.15300(13) 0.0197(3) Uani d . 1 . .
    H H3A 1.0009 -0.1967 0.1244 0.024 Uiso calc R 1 . .
    C C4 1.10958(9) -0.25973(13) 0.18601(14) 0.0197(3) Uani d . 1 . .
    C C5 1.18672(9) -0.22748(13) 0.23042(14) 0.0207(3) Uani d . 1 . .
    H H5A 1.2257 -0.2810 0.2551 0.025 Uiso calc R 1 . .
    C C6 1.20497(9) -0.11862(13) 0.23764(15) 0.0222(3) Uani d . 1 . .
    C C7 1.28608(10) -0.07533(15) 0.28376(17) 0.0290(4) Uani d . 1 . .
    N N2 0.82237(8) 0.35778(12) 0.04751(13) 0.0223(3) Uani d . 1 . .
    N N3 0.94887(8) 0.28765(12) 0.10759(12) 0.0206(3) Uani d . 1 . .
    H H3N 0.9807 0.2273 0.1274 0.025 Uiso d R 1 . .
    N N4 0.84352(8) 0.17156(12) 0.06968(13) 0.0233(3) Uani d . 1 . .
    H H4NA 0.8755 0.1131 0.0843 0.028 Uiso d R 1 . .
    H H4NB 0.7931 0.1639 0.0425 0.028 Uiso d R 1 . .
    C C8 0.87116(9) 0.27213(13) 0.07514(14) 0.0194(3) Uani d . 1 . .
    C C9 0.85244(10) 0.45737(14) 0.05743(15) 0.0244(4) Uani d . 1 . .
    H H9A 0.8184 0.5180 0.0396 0.029 Uiso calc R 1 . .
    C C10 0.93171(10) 0.47828(14) 0.09281(15) 0.0247(4) Uani d . 1 . .
    H H10A 0.9515 0.5508 0.1004 0.030 Uiso calc R 1 . .
    C C11 0.97917(9) 0.38928(15) 0.11582(14) 0.0227(3) Uani d . 1 . .
    H H11A 1.0335 0.3990 0.1376 0.027 Uiso calc R 1 . .
    O O1W 0.8160(2) 0.8577(4) -0.0224(4) 0.0257(5) Uani d PD 0.292(3) A 1
    H H1WA 0.8468 0.8115 0.0198 0.031 Uiso d PRD 0.292(3) A 1
    H H1WB 0.8055 0.9096 0.0223 0.031 Uiso d PRD 0.292(3) A 1
    O O2W 0.8104(3) 0.9291(4) 0.0129(4) 0.0257(5) Uani d PD 0.249(3) B 2
    H H2WA 0.8544 0.9496 0.0513 0.031 Uiso d PRD 0.249(3) B 2
    H H2WB 0.8178 0.8757 -0.0286 0.031 Uiso d PRD 0.249(3) B 2
    O O3W 0.8024(3) 0.7046(4) 0.0112(5) 0.0257(5) Uani d PD 0.236(3) C 3
    H H3WA 0.8188 0.7058 -0.0496 0.031 Uiso d PRD 0.236(3) C 3
    H H3WB 0.7571 0.6781 -0.0054 0.031 Uiso d PRD 0.236(3) C 3
    O O4W 0.8561(3) 0.7918(5) 0.0081(5) 0.0257(5) Uani d PD 0.224(3) D 4
    H H4WA 0.8132 0.8099 -0.0354 0.031 Uiso d PRD 0.224(3) D 4
    H H4WB 0.8853 0.8478 0.0157 0.031 Uiso d PRD 0.224(3) D 4
loop_
    _atom_site_aniso_label
    _atom_site_aniso_U_11
    _atom_site_aniso_U_22
    _atom_site_aniso_U_33
    _atom_site_aniso_U_12
    _atom_site_aniso_U_13
    _atom_site_aniso_U_23
    N1 0.0147(6) 0.0179(6) 0.0343(8) 0.0014(5) 0.0046(5) -0.0010(5)
    O1 0.0217(6) 0.0226(6) 0.0404(7) 0.0071(5) 0.0073(5) 0.0056(5)
    O2 0.0163(6) 0.0317(7) 0.0376(7) 0.0079(5) 0.0064(5) 0.0096(5)
    O3 0.0164(5) 0.0187(6) 0.0386(7) -0.0016(4) 0.0010(5) 0.0032(5)
    O4 0.0188(6) 0.0212(6) 0.0616(9) -0.0020(5) 0.0024(6) -0.0111(6)
    O5 0.0145(6) 0.0261(7) 0.0649(10) 0.0030(5) -0.0041(6) -0.0122(6)
    C1 0.0192(8) 0.0243(8) 0.0292(8) 0.0072(6) 0.0077(6) 0.0066(6)
    C2 0.0144(7) 0.0233(8) 0.0245(8) 0.0042(6) 0.0041(6) 0.0023(6)
    C3 0.0127(7) 0.0233(8) 0.0223(7) 0.0006(6) 0.0027(5) 0.0014(6)
    C4 0.0156(7) 0.0211(7) 0.0218(7) -0.0011(6) 0.0031(6) 0.0014(6)
    C5 0.0139(7) 0.0195(7) 0.0270(8) 0.0024(5) 0.0010(6) -0.0010(6)
    C6 0.0132(7) 0.0208(7) 0.0311(8) 0.0021(6) 0.0018(6) -0.0039(6)
    C7 0.0151(7) 0.0234(8) 0.0460(11) -0.0010(6) 0.0020(7) -0.0125(7)
    N2 0.0139(6) 0.0213(7) 0.0301(7) 0.0010(5) 0.0018(5) 0.0020(5)
    N3 0.0112(6) 0.0252(7) 0.0235(7) 0.0014(5) 0.0001(5) 0.0016(5)
    N4 0.0119(6) 0.0206(7) 0.0351(8) 0.0015(5) 0.0008(5) 0.0035(6)
    C8 0.0128(7) 0.0220(7) 0.0220(7) 0.0010(5) 0.0015(6) 0.0017(6)
    C9 0.0179(8) 0.0225(8) 0.0314(9) 0.0018(6) 0.0025(6) 0.0023(6)
    C10 0.0189(8) 0.0244(8) 0.0297(8) -0.0034(6) 0.0031(6) 0.0002(6)
    C11 0.0139(7) 0.0298(8) 0.0231(8) -0.0037(6) 0.0015(6) 0.0003(6)
    O1W 0.0201(11) 0.0265(12) 0.0296(13) -0.0109(9) 0.0042(9) -0.0058(10)
    O2W 0.0201(11) 0.0265(12) 0.0296(13) -0.0109(9) 0.0042(9) -0.0058(10)
    O3W 0.0201(11) 0.0265(12) 0.0296(13) -0.0109(9) 0.0042(9) -0.0058(10)
    O4W 0.0201(11) 0.0265(12) 0.0296(13) -0.0109(9) 0.0042(9) -0.0058(10)
_geom_special_details
;
All e.s.d.'s (except the e.s.d. in the dihedral angle between two l.s. planes)
are estimated using the full covariance matrix. The cell e.s.d.'s are taken
into account individually in the estimation of e.s.d.'s in distances, angles
and torsion angles; correlations between e.s.d.'s in cell parameters are only
used when they are defined by crystal symmetry. An approximate (isotropic)
treatment of cell e.s.d.'s is used for estimating e.s.d.'s involving l.s.
planes.
;
loop_
    _geom_bond_atom_site_label_1
    _geom_bond_atom_site_label_2
    _geom_bond_site_symmetry_2
    _geom_bond_distance
    _geom_bond_publ_flag
    N1 C6 . 1.348(2) ?
    N1 C2 . 1.349(2) ?
    N1 H1N . 0.9263 ?
    O1 C1 . 1.258(2) ?
    O2 C1 . 1.249(2) ?
    O3 C4 . 1.3131(19) ?
    O3 H3O . 0.9466 ?
    O4 C7 . 1.264(2) ?
    O5 C7 . 1.234(2) ?
    C1 C2 . 1.518(2) ?
    C2 C3 . 1.366(2) ?
    C3 C4 . 1.409(2) ?
    C3 H3A . 0.9500 ?
    C4 C5 . 1.411(2) ?
    C5 C6 . 1.368(2) ?
    C5 H5A . 0.9500 ?
    C6 C7 . 1.519(2) ?
    N2 C9 . 1.324(2) ?
    N2 C8 . 1.353(2) ?
    N3 C11 . 1.349(2) ?
    N3 C8 . 1.363(2) ?
    N3 H3N . 0.9273 ?
    N4 C8 . 1.320(2) ?
    N4 H4NA . 0.9056 ?
    N4 H4NB . 0.8882 ?
    C9 C10 . 1.402(2) ?
    C9 H9A . 0.9500 ?
    C10 C11 . 1.367(2) ?
    C10 H10A . 0.9500 ?
    C11 H11A . 0.9500 ?
    O1W H1WA . 0.8664 ?
    O1W H1WB . 0.8805 ?
    O2W H2WA . 0.8508 ?
    O2W H2WB . 0.8509 ?
    O3W H3WA . 0.8500 ?
    O3W H3WB . 0.8501 ?
    O4W H4WA . 0.8501 ?
    O4W H4WB . 0.8523 ?
loop_
    _geom_angle_atom_site_label_1
    _geom_angle_atom_site_label_2
    _geom_angle_atom_site_label_3
    _geom_angle_site_symmetry_1
    _geom_angle_site_symmetry_3
    _geom_angle
    _geom_angle_publ_flag
    C6 N1 C2 . . 122.33(15) ?
    C6 N1 H1N . . 121.0 ?
    C2 N1 H1N . . 116.7 ?
    C4 O3 H3O . . 111.5 ?
    O2 C1 O1 . . 128.19(15) ?
    O2 C1 C2 . . 116.07(15) ?
    O1 C1 C2 . . 115.72(15) ?
    N1 C2 C3 . . 119.94(14) ?
    N1 C2 C1 . . 116.36(15) ?
    C3 C2 C1 . . 123.68(14) ?
    C2 C3 C4 . . 119.80(14) ?
    C2 C3 H3A . . 120.1 ?
    C4 C3 H3A . . 120.1 ?
    O3 C4 C3 . . 118.81(14) ?
    O3 C4 C5 . . 122.94(14) ?
    C3 C4 C5 . . 118.25(15) ?
    C6 C5 C4 . . 119.49(14) ?
    C6 C5 H5A . . 120.3 ?
    C4 C5 H5A . . 120.3 ?
    N1 C6 C5 . . 120.14(15) ?
    N1 C6 C7 . . 116.19(15) ?
    C5 C6 C7 . . 123.67(14) ?
    O5 C7 O4 . . 128.37(16) ?
    O5 C7 C6 . . 118.28(16) ?
    O4 C7 C6 . . 113.36(15) ?
    C9 N2 C8 . . 117.74(14) ?
    C11 N3 C8 . . 120.82(14) ?
    C11 N3 H3N . . 120.2 ?
    C8 N3 H3N . . 119.0 ?
    C8 N4 H4NA . . 121.0 ?
    C8 N4 H4NB . . 116.8 ?
    H4NA N4 H4NB . . 121.7 ?
    N4 C8 N2 . . 119.81(14) ?
    N4 C8 N3 . . 119.12(14) ?
    N2 C8 N3 . . 121.07(15) ?
    N2 C9 C10 . . 123.61(15) ?
    N2 C9 H9A . . 118.2 ?
    C10 C9 H9A . . 118.2 ?
    C11 C10 C9 . . 116.72(16) ?
    C11 C10 H10A . . 121.6 ?
    C9 C10 H10A . . 121.6 ?
    N3 C11 C10 . . 119.98(15) ?
    N3 C11 H11A . . 120.0 ?
    C10 C11 H11A . . 120.0 ?
    H1WA O1W H1WB . . 107.7 ?
    H2WA O2W H2WB . . 107.3 ?
    H3WA O3W H3WB . . 107.4 ?
    H4WA O4W H4WB . . 107.2 ?
loop_
    _geom_torsion_atom_site_label_1
    _geom_torsion_atom_site_label_2
    _geom_torsion_atom_site_label_3
    _geom_torsion_atom_site_label_4
    _geom_torsion_site_symmetry_1
    _geom_torsion_site_symmetry_2
    _geom_torsion_site_symmetry_3
    _geom_torsion_site_symmetry_4
    _geom_torsion
    _geom_torsion_publ_flag
    C6 N1 C2 C3 . . . . -1.8(3) ?
    C6 N1 C2 C1 . . . . 176.57(15) ?
    O2 C1 C2 N1 . . . . -177.73(15) ?
    O1 C1 C2 N1 . . . . 0.9(2) ?
    O2 C1 C2 C3 . . . . 0.5(2) ?
    O1 C1 C2 C3 . . . . 179.14(16) ?
    N1 C2 C3 C4 . . . . 0.2(2) ?
    C1 C2 C3 C4 . . . . -178.04(15) ?
    C2 C3 C4 O3 . . . . -178.17(15) ?
    C2 C3 C4 C5 . . . . 1.4(2) ?
    O3 C4 C5 C6 . . . . 178.07(16) ?
    C3 C4 C5 C6 . . . . -1.5(2) ?
    C2 N1 C6 C5 . . . . 1.7(3) ?
    C2 N1 C6 C7 . . . . -178.45(16) ?
    C4 C5 C6 N1 . . . . 0.0(3) ?
    C4 C5 C6 C7 . . . . -179.86(16) ?
    N1 C6 C7 O5 . . . . 175.00(18) ?
    C5 C6 C7 O5 . . . . -5.1(3) ?
    N1 C6 C7 O4 . . . . -5.0(2) ?
    C5 C6 C7 O4 . . . . 174.86(17) ?
    C9 N2 C8 N4 . . . . 178.06(16) ?
    C9 N2 C8 N3 . . . . -2.6(2) ?
    C11 N3 C8 N4 . . . . -178.99(15) ?
    C11 N3 C8 N2 . . . . 1.7(2) ?
    C8 N2 C9 C10 . . . . 1.2(3) ?
    N2 C9 C10 C11 . . . . 1.2(3) ?
    C8 N3 C11 C10 . . . . 0.8(2) ?
    C9 C10 C11 N3 . . . . -2.1(2) ?
loop_
    _geom_hbond_atom_site_label_D
    _geom_hbond_atom_site_label_H
    _geom_hbond_atom_site_label_A
    _geom_hbond_site_symmetry_A
    _geom_hbond_distance_DH
    _geom_hbond_distance_HA
    _geom_hbond_distance_DA
    _geom_hbond_angle_DHA
    _geom_hbond_publ_flag
    N4 H4NA O2 1_555 0.91 1.90 2.795(2) 172 y
    N1 H1N O1 1_555 0.93 2.26 2.6639(19) 105 ?
    N1 H1N O4 1_555 0.93 2.27 2.618(2) 101 ?
    N4 H4NB N2 7_655 0.89 2.11 2.990(2) 171 y
    N3 H3N O1 1_555 0.93 1.76 2.683(2) 171 y
    O3 H3O O4 4_745 0.95 1.55 2.4910(19) 171 y
data_global
_journal_date_recd_electronic     2010-07-11
_journal_date_accepted     2010-07-24
_journal_name_full     'Acta Crystallographica, Section E'
_journal_year     2010
_journal_volume     66
_journal_issue      9
_journal_page_first     o2210
_journal_page_last     o2210
_journal_paper_category     QO
_journal_coeditor_code     CV2745
_publ_contact_author_name     'Masoud Mirzaei*'
_publ_contact_author_address
;
Department of Chemistry, School of Sciences, Ferdowsi University of Mashhad,
Mashhad 917791436, Iran
;
_publ_contact_author_email     mirzaei487@yahoo.com
_publ_contact_author_fax     '+985118796416'
_publ_contact_author_phone     '+985118797660'
_publ_section_title
;
2-Aminopyrimidinium 4-hydroxypyridinium-2,6-dicarboxylate monohydrate
;
loop_
    _publ_author_name
    _publ_author_footnote
    _publ_author_address
    'Eshtiagh-Hosseini, Hossein' ?
;
Department of Chemistry, School of Sciences, Ferdowsi University of Mashhad,
Mashhad 917791436, Iran
;
    'Mahjoobizadeh, Milad' .
;
Department of Chemistry, School of Sciences, Ferdowsi University of Mashhad,
Mashhad 917791436, Iran
;
    'Mirzaei, Masoud' .
;
Department of Chemistry, School of Sciences, Ferdowsi University of Mashhad,
Mashhad 917791436, Iran
;
