# Supplementary material for: 2-Amino­pyrimidinium 4-hy­droxy­pyridinium-2,6-dicarboxyl­ate monohydrate
Source: Acta Crystallogr Sect E Struct Rep Online. 2010 Aug 4;66(Pt 9):o2210. doi: 10.1107/S1600536810029533 (PMC3008026; doi:10.1107/S1600536810029533)
Supplement: Supplementary file 2 [file e-66-o2210-Isup2.hkl]

# 
# h,k,l, Fc-squared, Fo-squared, sigma(Fo-squared) and status flag 
# 
data_I
_shelx_title ' a in C2/c' 
_shelx_refln_list_code          4 
_shelx_F_calc_maximum      760.11 
_exptl_crystal_F_000      1232.00 
_reflns_d_resolution_high  0.7330 
 
loop_ 
 _symmetry_equiv_pos_as_xyz 
 'x, y, z' 
 '-x, y, -z+1/2' 
 'x+1/2, y+1/2, z' 
 '-x+1/2, y+1/2, -z+1/2' 
 '-x, -y, -z' 
 'x, -y, z-1/2' 
 '-x+1/2, -y+1/2, -z' 
 'x+1/2, -y+1/2, z-1/2' 
 
_cell_length_a    17.8217 
_cell_length_b    12.2233 
_cell_length_c    12.0676 
_cell_angle_alpha  90.000 
_cell_angle_beta  103.345 
_cell_angle_gamma  90.000 
 
_shelx_F_squared_multiplier     1.000 
 
loop_ 
 _refln_index_h 
 _refln_index_k 
 _refln_index_l 
 _refln_F_squared_calc 
 _refln_F_squared_meas 
 _refln_F_squared_sigma 
 _refln_observed_status 
   4   0   0     6594.08     7613.36    126.44 o 
   6   0   0    14206.50    15631.76    256.50 o 
   8   0   0    38434.23    43449.73    712.75 o 
  10   0   0     4685.12     5083.44     89.76 o 
  12   0   0     1734.27     1807.81     40.09 o 
  14   0   0     1102.02      886.40     24.43 o 
  16   0   0      220.07      228.74     19.04 o 
  18   0   0      250.42      203.16     23.80 o 
  20   0   0     1156.72     1204.86     45.35 o 
  22   0   0      179.63      258.69     25.08 o 
   1   1   0     2561.50     3062.88     51.64 o 
   3   1   0    12523.58    11587.37    146.91 o 
   5   1   0      295.66      296.51      5.83 o 
   7   1   0      866.38      899.18     14.17 o 
   9   1   0     5195.57     5764.67     70.54 o 
  11   1   0     1803.89     1668.00     30.16 o 
  13   1   0      658.68      669.65     13.58 o 
  15   1   0       71.10       98.12      6.93 o 
  17   1   0      290.06      311.25     21.74 o 
  19   1   0       72.66       45.44     10.31 o 
  21   1   0     1059.79     1159.02     32.07 o 
  23   1   0      167.68      205.15     16.40 o 
   4   2   0     8170.40     9166.46    107.21 o 
   8   2   0     1144.50     1254.83     18.72 o 
  10   2   0      264.67      302.88      8.59 o 
  12   2   0       59.64       88.15      6.73 o 
  14   2   0     4767.19     4212.46     55.92 o 
  16   2   0     1182.64     1069.29     27.30 o 
  18   2   0      287.06      200.66     13.56 o 
  20   2   0        0.07        0.95      7.57 o 
  22   2   0      671.00      739.52     39.86 o 
   1   3   0     4915.53     4483.27     61.27 o 
   3   3   0     2703.88     3298.56     50.74 o 
   5   3   0     2298.75     2482.33     34.87 o 
   7   3   0     3232.81     3033.36     39.49 o 
   9   3   0      416.24      416.15      9.52 o 
  11   3   0     1566.43     1346.07     22.00 o 
  13   3   0       18.99       22.73      4.08 o 
  15   3   0     2041.43     2290.23     34.47 o 
  17   3   0      178.21      144.33     11.90 o 
  19   3   0      640.67      670.86     23.14 o 
  21   3   0        0.08        0.32      7.57 o 
  23   3   0      249.48      272.44     18.82 o 
   0   4   0        2.76        9.05      5.72 o 
   2   4   0      921.86      878.95     12.85 o 
   6   4   0     1104.71     1211.16     24.20 o 
   8   4   0     1814.96     2110.12     29.76 o 
  10   4   0      202.90      241.58      7.77 o 
  12   4   0     3696.87     3621.88     52.00 o 
  14   4   0      621.29      622.45     14.31 o 
  16   4   0     1578.65     1474.23     25.96 o 
  18   4   0       19.61       26.18      9.62 o 
  20   4   0      153.72      162.37     14.28 o 
  22   4   0        0.00        4.03      8.71 o 
   1   5   0      885.03      824.31     14.55 o 
   3   5   0      616.29      699.81     12.06 o 
   5   5   0      872.33      790.33     13.84 o 
   7   5   0     6307.48     6993.66     85.50 o 
   9   5   0      339.66      425.11     10.25 o 
  11   5   0      349.83      338.19     12.06 o 
  13   5   0      785.48      766.92     16.12 o 
  15   5   0     1645.26     1666.15     28.32 o 
  17   5   0       31.58       35.16      8.71 o 
  19   5   0        0.69        9.18      8.08 o 
  21   5   0        6.27       -1.02      8.08 o 
   0   6   0     3447.52     3657.52     65.01 o 
   2   6   0      273.93      258.02      8.16 o 
   4   6   0        0.19        5.71      3.19 o 
   6   6   0     1018.59     1192.17     19.07 o 
   8   6   0     3182.60     3539.65     50.39 o 
  10   6   0     2893.33     2596.44     37.18 o 
  12   6   0     1373.59     1309.73     23.53 o 
  14   6   0        1.88        6.12      4.90 o 
  16   6   0       93.78      128.66      9.20 o 
  18   6   0      579.64      678.80     22.52 o 
  20   6   0      465.35      470.68     35.05 o 
  22   6   0        2.36      -19.60      9.80 o 
   1   7   0       65.58       50.95      3.17 o 
   3   7   0     4524.21     4982.94     62.07 o 
   5   7   0       91.23      116.53      6.37 o 
   7   7   0       89.79      106.91      6.06 o 
   9   7   0      384.49      352.36     10.65 o 
  11   7   0     8641.34     8490.58    105.90 o 
  13   7   0     2279.11     2158.29     33.92 o 
  15   7   0      248.26      240.67     10.25 o 
  17   7   0      171.83      154.34     14.43 o 
  19   7   0     1794.96     2146.14     46.89 o 
  21   7   0      169.11      167.11     18.96 o 
   0   8   0     6151.40     5809.60    109.18 o 
   2   8   0     1164.95     1159.95     18.50 o 
   4   8   0       54.28       44.81      5.03 o 
   6   8   0       29.83       35.60      4.08 o 
   8   8   0      463.64      379.05     11.26 o 
  10   8   0      827.87      768.49     16.43 o 
  12   8   0      108.50      112.08      7.77 o 
  14   8   0     1688.87     1568.32     28.07 o 
  16   8   0      123.89      180.82     13.32 o 
  18   8   0       26.04       19.52      9.80 o 
  20   8   0       39.30       30.95     16.83 o 
   1   9   0      484.12      450.94      9.80 o 
   3   9   0       48.02       69.53      6.11 o 
   5   9   0     1409.66     1160.60     19.65 o 
   7   9   0      780.84      745.95     15.99 o 
   9   9   0        2.78        8.63      4.31 o 
  11   9   0        1.91       -2.72      5.44 o 
  13   9   0      587.33      482.42     16.34 o 
  15   9   0        2.75        2.26      6.69 o 
  17   9   0        0.27       -2.16      8.92 o 
  19   9   0       35.49       24.86     14.87 o 
   0  10   0     1054.75      924.62     23.68 o 
   2  10   0     2409.51     2153.55     35.95 o 
   4  10   0     4433.05     4539.71     72.15 o 
   6  10   0      712.87      675.93     16.87 o 
   8  10   0      123.55      139.82      8.84 o 
  10  10   0       86.25       85.57      8.18 o 
  12  10   0     2197.30     1999.67     41.52 o 
  14  10   0        1.13        5.63      5.71 o 
  16  10   0      334.85      351.39     18.15 o 
  18  10   0       25.54       52.37     16.83 o 
   1  11   0     2739.59     2568.15     48.75 o 
   3  11   0      228.21      206.28     13.74 o 
   5  11   0      797.90      701.72     17.61 o 
   7  11   0        3.66        1.59      5.22 o 
   9  11   0      612.29      656.95     18.22 o 
  11  11   0      113.15      101.97      8.84 o 
  13  11   0      130.85       96.15      8.84 o 
  15  11   0      152.46      178.04     13.30 o 
  17  11   0      204.25      258.42     25.08 o 
   0  12   0     1445.21     1336.45     45.35 o 
   2  12   0       20.39        3.70      6.23 o 
   4  12   0        5.70       15.47      7.14 o 
   6  12   0      417.82      359.96     26.80 o 
   8  12   0       11.40       12.70      8.02 o 
  10  12   0       33.89       30.53      8.21 o 
  12  12   0       35.34       33.59      7.03 o 
  14  12   0      103.36       98.33     11.90 o 
  16  12   0      101.59      130.74     16.23 o 
   1  13   0       88.99       78.54     11.72 o 
   3  13   0      274.39      221.71     15.90 o 
   5  13   0       36.97       25.16      8.93 o 
   7  13   0       72.64       56.48      9.52 o 
   9  13   0      106.14       96.21     13.74 o 
  11  13   0      262.06      282.53     16.40 o 
  13  13   0       16.52       30.15     10.99 o 
   0  14   0       48.26       40.47     16.66 o 
   2  14   0       48.61       42.11      8.71 o 
   4  14   0       36.95       43.95      9.06 o 
   6  14   0      187.07      209.05     14.78 o 
   8  14   0      820.97      946.03     41.23 o 
  10  14   0      125.90      123.22     12.38 o 
  12  14   0      242.54      278.89     20.04 o 
   1  15   0        0.04        2.38      7.56 o 
   3  15   0      161.10      177.31     14.78 o 
   5  15   0      207.36      220.92     15.96 o 
   7  15   0       87.46       89.87     13.06 o 
   9  15   0      233.38      276.97     17.73 o 
   0  16   0        8.81        4.76     11.43 o 
   2  16   0      130.35      137.63     17.27 o 
   4  16   0        4.84       -3.74      8.08 o 
   6  16   0      324.73      306.85     18.35 o 
 -23   1   1      265.03      345.87     19.32 o 
 -21   1   1      203.66      199.85     15.34 o 
 -19   1   1      351.57      239.44     14.78 o 
 -17   1   1       64.57       50.90      7.11 o 
 -15   1   1      538.33      518.20     12.85 o 
 -13   1   1      132.06       76.41      7.10 o 
 -11   1   1     4369.74     4876.26     68.50 o 
  -9   1   1     2065.80     2140.31     29.39 o 
  -7   1   1     6976.91     6816.35     81.95 o 
  -3   1   1    25852.18    24061.34    307.86 o 
   3   1   1     5191.98     5401.82     58.59 o 
   5   1   1     3342.20     2546.41     32.35 o 
   7   1   1     5574.33     6443.33     77.39 o 
   9   1   1     5911.63     6201.70     76.38 o 
  11   1   1     1398.48     1316.06     20.28 o 
  13   1   1      273.89      261.56      8.24 o 
  15   1   1      289.30      353.26     15.34 o 
  17   1   1       59.27       49.07      9.52 o 
  19   1   1        0.17        1.19      7.14 o 
  21   1   1      235.68      271.43     17.73 o 
  23   1   1       18.67       25.81      9.98 o 
 -22   2   1      472.30      433.00     20.13 o 
 -20   2   1      721.56      797.98     25.37 o 
 -18   2   1     1031.94      928.69     26.02 o 
 -16   2   1        0.01       -3.87      4.61 o 
 -14   2   1      132.13      129.56      7.92 o 
 -12   2   1     1603.61     1659.67     25.19 o 
 -10   2   1      314.43      355.12      8.81 o 
  -8   2   1      322.03      299.30      7.31 o 
  -6   2   1    16700.03    17279.01    220.72 o 
   0   2   1    16126.62    15424.34    166.56 o 
   2   2   1    15819.61    17796.87    206.98 o 
   4   2   1      407.20      333.14      7.03 o 
   6   2   1     1162.18     1002.56     19.80 o 
   8   2   1     1731.05     2041.38     28.05 o 
  10   2   1      342.26      360.23      9.34 o 
  12   2   1     1509.57     1603.01     28.37 o 
  14   2   1     1249.96     1210.49     30.34 o 
  16   2   1       57.11       84.15      9.52 o 
  18   2   1      119.60      126.91     15.12 o 
  20   2   1      296.19      354.99     18.35 o 
  22   2   1      661.10      725.51     29.70 o 
 -23   3   1      184.19      245.38     20.95 o 
 -21   3   1       19.05        9.89      8.71 o 
 -19   3   1        0.05       14.28      7.14 o 
 -17   3   1     1979.63     1736.86     33.00 o 
 -15   3   1      125.47      127.91      8.52 o 
 -13   3   1      173.97      171.37      7.52 o 
 -11   3   1      289.31      314.21     11.43 o 
  -9   3   1      492.09      397.51      9.72 o 
  -7   3   1       56.40       67.83      3.89 o 
  -5   3   1      781.59      715.16     14.70 o 
  -3   3   1        3.38       11.11      1.94 o 
  -1   3   1      684.41      865.82     22.18 o 
   1   3   1     1157.46     1068.32     19.23 o 
   3   3   1      978.28      959.14     13.61 o 
   5   3   1     7432.40     7172.61     85.18 o 
   7   3   1     2092.57     2231.47     33.16 o 
   9   3   1      160.18      160.84      5.88 o 
  11   3   1      648.01      656.24     13.73 o 
  13   3   1     2467.10     2401.36     34.76 o 
  15   3   1     5730.90     5507.37     91.03 o 
  17   3   1       63.44       69.14     10.31 o 
  19   3   1       41.49       26.37      8.71 o 
  21   3   1       26.74       32.27     10.51 o 
 -22   4   1        1.05      -11.25      8.92 o 
 -20   4   1       65.50       73.65     10.51 o 
 -18   4   1      823.26      738.78     23.14 o 
 -16   4   1      313.00      275.61     11.79 o 
 -14   4   1     3060.62     2887.60     41.66 o 
 -12   4   1      829.83      858.42     16.43 o 
 -10   4   1        3.35       -1.90      2.24 o 
  -8   4   1     3850.66     4313.79     55.05 o 
  -6   4   1       47.03       45.69      3.89 o 
  -4   4   1     7553.74     8142.30    115.17 o 
  -2   4   1       18.51       13.69      2.13 o 
   0   4   1      133.57      113.92      3.07 o 
   2   4   1     1597.15     1449.15     19.95 o 
   4   4   1      207.58      291.64      7.99 o 
   6   4   1     1560.69     1538.67     22.29 o 
   8   4   1       46.93       11.56      3.17 o 
  10   4   1        3.84        2.72      3.17 o 
  12   4   1     1237.66     1140.73     19.81 o 
  14   4   1      456.92      413.47     11.96 o 
  16   4   1     1451.65     1413.09     33.88 o 
  18   4   1        8.48        4.76      7.14 o 
  20   4   1      385.93      363.08     19.56 o 
  22   4   1     1138.75     1291.53     36.84 o 
 -21   5   1       78.18      108.83     17.80 o 
 -19   5   1      243.83      255.21     17.18 o 
 -17   5   1       75.16      104.38      7.52 o 
 -15   5   1      140.24      223.34      9.76 o 
 -13   5   1     1528.28     1500.86     25.48 o 
 -11   5   1      494.18      451.45     12.06 o 
  -9   5   1     4204.65     4211.12     54.35 o 
  -7   5   1     3457.20     3664.62     47.59 o 
  -5   5   1     2223.49     2310.21     31.04 o 
  -3   5   1    19553.35    21035.87    262.23 o 
  -1   5   1      351.50      437.01      8.24 o 
   1   5   1     1655.90     1897.63     25.79 o 
   3   5   1     3473.12     3589.89     45.32 o 
   5   5   1      781.87      993.26     15.83 o 
   7   5   1      279.13      393.23      9.98 o 
   9   5   1      228.43      258.85      9.67 o 
  11   5   1       68.64       72.93      6.26 o 
  13   5   1     1052.69      998.15     19.24 o 
  15   5   1      457.41      446.13     17.73 o 
  17   5   1      120.19      115.71     11.90 o 
  19   5   1       48.11       36.70     10.99 o 
  21   5   1        5.75       -3.66      8.71 o 
 -22   6   1     2030.63     2409.00     62.15 o 
 -20   6   1      760.34      821.60     31.99 o 
 -18   6   1       94.09       90.65     10.51 o 
 -16   6   1      910.43      889.89     19.62 o 
 -14   6   1       23.02       16.19      4.57 o 
 -12   6   1      835.52      798.67     19.35 o 
 -10   6   1      821.66      765.95     19.44 o 
  -8   6   1      190.43      187.18      6.93 o 
  -6   6   1     8920.66     9084.85    108.82 o 
  -4   6   1     2614.15     2614.71     34.52 o 
  -2   6   1     6436.52     6733.38     89.39 o 
   0   6   1     1571.72     1738.49     24.15 o 
   2   6   1     3568.45     4134.80     51.80 o 
   4   6   1     3559.89     4413.28     55.69 o 
   6   6   1      303.54      258.94      7.77 o 
   8   6   1     1457.82     1431.79     22.62 o 
  10   6   1     5836.76     5416.22     69.61 o 
  12   6   1     1907.33     1689.12     27.31 o 
  14   6   1      289.75      288.72     11.11 o 
  16   6   1       83.54      104.03     10.51 o 
  18   6   1       11.55        7.62      7.57 o 
  20   6   1        1.38       -9.84      7.57 o 
 -21   7   1       37.20       23.28     14.87 o 
 -19   7   1      744.03      798.24     29.98 o 
 -17   7   1      380.08      391.22     13.73 o 
 -15   7   1        6.77       14.64      6.74 o 
 -13   7   1     1111.48     1065.66     20.93 o 
 -11   7   1       65.27       58.73      5.30 o 
  -9   7   1      520.98      543.63     12.85 o 
  -7   7   1     1113.40     1008.84     17.66 o 
  -5   7   1      633.88      670.27     12.63 o 
  -3   7   1       17.68        3.81      4.26 o 
  -1   7   1       52.51       77.97      3.72 o 
   1   7   1     2135.49     2375.76     41.87 o 
   3   7   1     1135.86     1370.68     24.13 o 
   5   7   1      288.87      316.94      8.92 o 
   7   7   1      308.71      260.30     10.65 o 
   9   7   1      203.99      174.95      8.02 o 
  11   7   1     8213.65     7955.26     99.40 o 
  13   7   1      764.41      855.66     23.26 o 
  15   7   1       82.56       49.56     10.67 o 
  17   7   1      860.15      813.26     26.11 o 
  19   7   1       20.50       45.49     10.51 o 
  21   7   1      296.37      356.70     25.43 o 
 -20   8   1       39.09       70.55     18.29 o 
 -18   8   1     1207.80     1352.34     50.50 o 
 -16   8   1      361.69      343.58     15.15 o 
 -14   8   1        0.03       -1.36      4.90 o 
 -12   8   1     1749.02     1570.76     26.79 o 
 -10   8   1     5579.50     5487.28     71.19 o 
  -8   8   1      156.72      173.67      7.31 o 
  -6   8   1      890.84      892.61     15.99 o 
  -4   8   1     3027.38     3197.01     63.07 o 
  -2   8   1        8.03       12.38      4.26 o 
   0   8   1     1896.90     2152.47     30.15 o 
   2   8   1      299.16      294.27     11.00 o 
   4   8   1     1174.99     1049.61     24.86 o 
   6   8   1       57.37       49.07      4.57 o 
   8   8   1     2271.58     2183.58     32.98 o 
  10   8   1      714.15      694.95     15.83 o 
  12   8   1       81.74       43.34      5.83 o 
  14   8   1      311.91      345.56     12.73 o 
  16   8   1      283.78      308.90     20.09 o 
  18   8   1        4.93       26.11      9.06 o 
  20   8   1      126.42      166.84     18.18 o 
 -19   9   1      549.93      632.33     37.03 o 
 -17   9   1     1407.78     1379.65     43.53 o 
 -15   9   1        1.41       -3.90      5.71 o 
 -13   9   1      164.02      136.36     11.12 o 
 -11   9   1       11.25       32.07      7.14 o 
  -9   9   1     4842.66     4859.34     71.05 o 
  -7   9   1      465.40      446.26     13.51 o 
  -5   9   1      721.61      631.87     16.08 o 
  -3   9   1      977.76      967.51     24.39 o 
  -1   9   1     1027.52     1038.41     17.27 o 
   1   9   1      621.86      716.37     13.86 o 
   3   9   1     1335.82     1336.89     32.28 o 
   5   9   1      479.47      426.72     16.58 o 
   7   9   1     2506.57     2407.74     35.86 o 
   9   9   1      899.95      761.99     16.99 o 
  11   9   1       19.72        8.33      4.31 o 
  13   9   1      141.15      146.50      8.76 o 
  15   9   1       61.19       76.53     11.78 o 
  17   9   1      357.75      389.42     22.80 o 
  19   9   1      116.50      184.81     18.85 o 
 -18  10   1        7.56       -2.38     21.42 o 
 -16  10   1      350.37      319.85     17.17 o 
 -14  10   1      100.30      102.90     12.61 o 
 -12  10   1        7.74        4.76      5.22 o 
 -10  10   1      360.91      318.32     15.65 o 
  -8  10   1      584.72      448.69     14.40 o 
  -6  10   1     4235.39     3666.53     56.13 o 
  -4  10   1       43.96       46.05      6.39 o 
  -2  10   1     1388.72     1420.71     26.22 o 
   0  10   1      417.75      400.33     11.68 o 
   2  10   1     7526.72     6595.80     83.43 o 
   4  10   1     3403.15     3213.07     49.73 o 
   6  10   1      843.58      751.56     18.22 o 
   8  10   1      199.32      151.88      9.20 o 
  10  10   1      353.06      362.08     17.11 o 
  12  10   1     1216.34     1193.85     27.28 o 
  14  10   1       10.26        8.57      6.39 o 
  16  10   1       71.93      115.62     14.50 o 
  18  10   1      240.42      305.08     21.64 o 
 -17  11   1      548.69      647.74     27.21 o 
 -15  11   1       80.89       51.84      9.98 o 
 -13  11   1      119.82      127.92     10.09 o 
 -11  11   1        6.97       19.29      6.69 o 
  -9  11   1      687.73      662.48     18.22 o 
  -7  11   1       61.50       54.35      7.44 o 
  -5  11   1      844.29      825.66     33.05 o 
  -3  11   1     2322.66     2261.19     38.49 o 
  -1  11   1      974.45      943.15     20.85 o 
   1  11   1     1806.51     1731.02     36.26 o 
   3  11   1     3485.32     2920.50     54.12 o 
   5  11   1     2123.35     1993.88     44.67 o 
   7  11   1      102.56      126.23      8.79 o 
   9  11   1      325.01      284.63     12.25 o 
  11  11   1        8.62        4.76      7.62 o 
  13  11   1        4.66        5.89      8.71 o 
  15  11   1       60.73       69.63     11.14 o 
  17  11   1      288.79      305.36     26.93 o 
 -16  12   1      252.16      274.11     25.43 o 
 -14  12   1      139.02      178.11     14.28 o 
 -12  12   1        3.49        1.36      8.08 o 
 -10  12   1       59.88       36.20      7.03 o 
  -8  12   1      202.03      213.07     12.74 o 
  -6  12   1      227.08      262.19     13.98 o 
  -4  12   1      255.62      265.47     19.60 o 
  -2  12   1      168.10      147.89     11.90 o 
   0  12   1      806.51      812.00     23.80 o 
   2  12   1     1665.89     1550.09     52.91 o 
   4  12   1      614.43      503.67     18.35 o 
   6  12   1     2261.99     1976.78     42.21 o 
   8  12   1       74.37       67.96      9.52 o 
  10  12   1        7.32        1.06      6.49 o 
  12  12   1       83.28       97.57     11.14 o 
  14  12   1      322.56      429.96     17.40 o 
  16  12   1      183.98      267.41     26.31 o 
 -15  13   1       15.39      -14.76     11.11 o 
 -13  13   1       49.22      125.65     16.49 o 
 -11  13   1      162.35      220.72     19.24 o 
  -9  13   1       71.28       71.59     10.31 o 
  -7  13   1       65.24       97.82     11.14 o 
  -5  13   1      213.52      220.61     13.56 o 
  -3  13   1       43.80       34.01     11.68 o 
  -1  13   1       85.77       86.71     10.51 o 
   1  13   1       18.10       35.89      8.71 o 
   3  13   1      144.31      143.71     15.12 o 
   5  13   1        8.48        8.33      7.14 o 
   7  13   1        1.44       11.90      8.08 o 
   9  13   1       29.21       24.14      8.08 o 
  11  13   1      570.06      672.37     23.62 o 
  13  13   1      615.83      634.91     24.34 o 
 -12  14   1       42.22       29.40     26.01 o 
 -10  14   1        3.47      -16.49      8.25 o 
  -8  14   1      573.11      693.83     24.70 o 
  -6  14   1      310.67      313.49     34.57 o 
  -4  14   1       12.86        4.76      7.14 o 
  -2  14   1      114.38      109.61     11.90 o 
   0  14   1       61.03       31.86      8.71 o 
   2  14   1       52.98       28.93      8.71 o 
   4  14   1       36.80       32.14      9.52 o 
   6  14   1       77.65       86.48     10.51 o 
   8  14   1       31.26       28.80      9.06 o 
  10  14   1      139.16      202.07     15.34 o 
  12  14   1        0.37       -3.74      8.08 o 
  -9  15   1      137.67      130.86     16.49 o 
  -7  15   1        0.44       15.47      9.52 o 
  -5  15   1      314.22      283.75     17.17 o 
  -3  15   1       17.51       26.41      9.06 o 
  -1  15   1       28.14       55.73     11.14 o 
   1  15   1      168.04      189.53     14.78 o 
   3  15   1      259.32      317.29     17.73 o 
   5  15   1      150.14      148.58     14.28 o 
   7  15   1        6.70        7.32      8.71 o 
   9  15   1      157.91      209.57     15.96 o 
  -6  16   1       10.03       16.06      9.45 o 
  -4  16   1       12.37       14.28      9.52 o 
  -2  16   1       62.86       54.44     11.90 o 
   0  16   1       36.56       39.94     10.51 o 
   2  16   1       64.48       57.63     13.06 o 
   4  16   1        0.43      -11.22      8.08 o 
   6  16   1      251.43      324.29     19.93 o 
 -24   0   2      570.69      666.51     57.13 o 
 -22   0   2      185.06      235.68     40.47 o 
 -20   0   2      127.87      146.18     16.83 o 
 -18   0   2      834.23      763.41     24.43 o 
 -16   0   2     2560.07     2490.03     52.08 o 
 -14   0   2       21.09       37.26      9.90 o 
 -12   0   2     3075.23     2943.81     56.64 o 
 -10   0   2     7862.87     8308.22    141.08 o 
  -8   0   2     3104.51     3374.88     61.35 o 
  -2   0   2     9674.47     9120.97    144.99 o 
   4   0   2     2289.06     2537.66     57.23 o 
   6   0   2     3047.48     3787.66     84.16 o 
   8   0   2     7366.28     7481.61    154.74 o 
  10   0   2     2368.59     2032.84     47.12 o 
  12   0   2        3.12       14.28      3.89 o 
  14   0   2     3652.12     3599.17    128.54 o 
  16   0   2      961.38      891.68     35.23 o 
  18   0   2      239.79      225.38     20.20 o 
  20   0   2      410.08      489.03     52.37 o 
  22   0   2      823.86      907.20     41.98 o 
 -23   1   2      707.46      729.77     46.33 o 
 -21   1   2       43.39       42.85      9.52 o 
 -19   1   2     1019.61     1002.46     27.49 o 
 -17   1   2     1336.46     1190.97     26.37 o 
 -15   1   2        2.17       -0.79      3.89 o 
 -13   1   2       78.60      111.58      6.74 o 
 -11   1   2       10.51       19.04      3.89 o 
  -9   1   2     8936.19     8820.51    105.59 o 
  -7   1   2        2.28        5.55      1.94 o 
  -5   1   2     8522.34     9208.57    111.24 o 
  -3   1   2     6026.58     5198.15     68.13 o 
   1   1   2     2545.91     2301.37     31.03 o 
   3   1   2     9601.34    10762.97    125.35 o 
   5   1   2      104.40       93.86      3.40 o 
   7   1   2    11378.14    11127.02    143.90 o 
   9   1   2      118.92      132.11      5.68 o 
  11   1   2       89.26      139.38      6.03 o 
  13   1   2      164.28      167.72     10.99 o 
  15   1   2      355.08      272.75     14.28 o 
  17   1   2     1986.78     1816.68     42.60 o 
  19   1   2       10.34        7.14      7.14 o 
  21   1   2      244.22      250.17     17.17 o 
 -22   2   2       11.38       30.29     10.51 o 
 -20   2   2        0.68       -1.19      7.14 o 
 -18   2   2       81.09       51.40      6.31 o 
 -16   2   2     3590.21     3596.65     50.39 o 
 -14   2   2      671.92      692.40     14.70 o 
 -12   2   2      838.57      709.44     14.17 o 
 -10   2   2     1501.64     1685.88     25.11 o 
  -8   2   2        7.18        0.79      1.94 o 
  -6   2   2     1704.21     2029.69     26.86 o 
  -4   2   2     5436.57     5646.46     73.64 o 
  -2   2   2     5469.25     5554.41     60.39 o 
   2   2   2     5133.83     6240.54     73.86 o 
   4   2   2     2575.62     2887.07     36.24 o 
   6   2   2      375.26      391.58      7.48 o 
   8   2   2      999.84     1141.15     17.84 o 
  10   2   2     1246.08     1095.15     17.84 o 
  12   2   2      351.71      385.59      9.80 o 
  14   2   2     3618.14     3407.35     72.84 o 
  16   2   2       15.46        8.33      7.14 o 
  18   2   2        8.79       -8.46      9.62 o 
  20   2   2        4.39       26.18      9.52 o 
  22   2   2      538.81      587.53     24.91 o 
 -23   3   2       98.10       91.62     13.74 o 
 -21   3   2       60.15       78.84     12.61 o 
 -19   3   2       26.73       26.18      8.08 o 
 -17   3   2     1236.84     1172.58     22.54 o 
 -15   3   2    14371.64    13880.08    167.10 o 
 -13   3   2       69.94       49.71      5.30 o 
 -11   3   2     2508.86     2454.64     34.58 o 
  -9   3   2      947.16     1049.35     17.38 o 
  -7   3   2    27656.56    28981.42    334.29 o 
  -5   3   2     2292.90     2221.56     35.13 o 
  -3   3   2     2013.60     2101.80     26.51 o 
   1   3   2     3711.13     3388.37     44.71 o 
   3   3   2     1229.13     1353.66     18.72 o 
   5   3   2    42739.06    44045.51    510.79 o 
   7   3   2     1138.51     1241.87     18.72 o 
   9   3   2     1165.08     1135.33     17.84 o 
  11   3   2      738.22      662.29     13.13 o 
  13   3   2    14764.87    14313.69    188.10 o 
  15   3   2     2878.50     2569.82     49.36 o 
  17   3   2       23.22       19.72     11.68 o 
  19   3   2        0.69        6.46      8.08 o 
  21   3   2       41.74       35.01     11.14 o 
 -22   4   2        5.13        1.73      8.92 o 
 -20   4   2      599.71      548.16     25.56 o 
 -18   4   2      517.47      512.88     19.00 o 
 -16   4   2      265.40      299.54     11.11 o 
 -14   4   2     6286.91     5890.71     75.44 o 
 -12   4   2     4437.37     4333.64     56.64 o 
 -10   4   2       33.23       46.62      4.08 o 
  -8   4   2      184.08      143.85      6.39 o 
  -6   4   2    12799.53    13635.28    159.68 o 
  -4   4   2    17993.58    18937.20    219.95 o 
  -2   4   2     1143.16     1185.30     20.75 o 
   0   4   2      160.57      146.28      4.83 o 
   2   4   2    27911.21    28931.42    333.97 o 
   4   4   2    11887.97    13020.64    152.24 o 
   6   4   2        5.87        3.46      2.13 o 
   8   4   2      148.08      143.60      5.66 o 
  10   4   2     5678.45     5510.69     74.51 o 
  12   4   2     6300.79     5765.75     73.39 o 
  14   4   2       87.00      122.12      9.98 o 
  16   4   2     1247.98     1153.12     36.71 o 
  18   4   2      618.38      561.37     21.42 o 
  20   4   2        0.54       -2.56      8.71 o 
  22   4   2       60.13       53.53     11.54 o 
 -23   5   2       38.32       26.52     11.72 o 
 -21   5   2      114.09      129.27     23.74 o 
 -19   5   2      591.57      622.22     25.56 o 
 -17   5   2        3.19       10.66      5.47 o 
 -15   5   2        1.37        0.00      6.74 o 
 -13   5   2       20.78        7.93      4.57 o 
 -11   5   2      569.48      612.36     13.46 o 
  -9   5   2        5.91       13.33      2.81 o 
  -7   5   2     1604.27     1396.71     20.93 o 
  -5   5   2      125.39      115.06      5.20 o 
  -3   5   2      407.67      431.76     11.10 o 
  -1   5   2       19.24       24.50      3.07 o 
   1   5   2      179.62      185.38      8.16 o 
   3   5   2       31.60       24.70      2.75 o 
   5   5   2      979.71      858.02     14.48 o 
   7   5   2      296.76      380.84      9.52 o 
   9   5   2      299.75      330.14      8.92 o 
  11   5   2       38.56       46.40      5.33 o 
  13   5   2       96.21      109.49      6.93 o 
  15   5   2        9.57        9.52      7.14 o 
  17   5   2      491.56      441.73     19.04 o 
  19   5   2      124.26      144.68     13.98 o 
  21   5   2       38.12       55.94     11.90 o 
 -22   6   2        5.32       14.28     10.99 o 
 -20   6   2       41.55       72.48     12.61 o 
 -18   6   2      351.36      397.02     23.62 o 
 -16   6   2      253.95      218.18     10.25 o 
 -14   6   2       46.68       43.96      6.06 o 
 -12   6   2      643.25      693.16     21.65 o 
 -10   6   2      739.80      656.82     13.58 o 
  -8   6   2      190.36      170.69      6.93 o 
  -6   6   2       21.50        9.52      2.75 o 
  -4   6   2      384.95      318.08      9.62 o 
  -2   6   2     2614.89     2882.87     41.69 o 
   0   6   2     3388.71     3492.29     44.23 o 
   2   6   2      131.03       92.78      6.39 o 
   4   6   2       38.65       40.42      4.95 o 
   6   6   2      515.24      431.28     10.25 o 
   8   6   2      940.42      919.77     16.77 o 
  10   6   2      390.99      409.79     10.89 o 
  12   6   2      237.84      203.29      8.76 o 
  14   6   2      322.61      334.65     15.34 o 
  16   6   2      118.79      140.72     12.38 o 
  18   6   2        3.34       15.75      8.71 o 
  20   6   2        4.05       27.37      9.52 o 
 -21   7   2      189.08      223.76     33.33 o 
 -19   7   2      120.49      145.63     15.40 o 
 -17   7   2       42.71       25.76      7.44 o 
 -15   7   2        2.16        1.10      5.30 o 
 -13   7   2      745.35      694.59     15.99 o 
 -11   7   2     2108.89     1947.24     29.88 o 
  -9   7   2      568.73      553.60     13.93 o 
  -7   7   2        0.00        2.38      2.75 o 
  -5   7   2      694.94      819.80     17.23 o 
  -3   7   2     5831.46     6409.72     86.42 o 
  -1   7   2       52.63       50.74      4.52 o 
   1   7   2     5834.39     6204.98     76.38 o 
   3   7   2     2198.00     2439.60     33.53 o 
   5   7   2      128.99      117.85      5.83 o 
   7   7   2      131.40      129.55      6.31 o 
   9   7   2      545.89      481.31     12.21 o 
  11   7   2      848.41      839.56     17.28 o 
  13   7   2       37.61       23.84      5.32 o 
  15   7   2        5.70        2.64      6.87 o 
  17   7   2      360.53      394.92     19.04 o 
  19   7   2      422.21      492.34     24.74 o 
 -20   8   2      488.49      551.29     64.27 o 
 -18   8   2      428.89      522.10     20.56 o 
 -16   8   2        4.67       22.78      8.08 o 
 -14   8   2      588.54      511.95     16.08 o 
 -12   8   2      178.57      121.67      7.49 o 
 -10   8   2      332.97      325.46     11.71 o 
  -8   8   2        1.29       12.28      3.39 o 
  -6   8   2     1027.96     1028.47     20.96 o 
  -4   8   2       39.23       39.78      4.83 o 
  -2   8   2     1012.81     1133.17     21.53 o 
   0   8   2      830.38      899.13     18.67 o 
   2   8   2        5.91        0.00      2.84 o 
   4   8   2     1303.88     1188.80     19.81 o 
   6   8   2      118.24       90.89      6.31 o 
   8   8   2        4.93        6.44      4.08 o 
  10   8   2      227.55      185.36      8.29 o 
  12   8   2      227.40      196.82      9.12 o 
  14   8   2      122.64      124.41      9.62 o 
  16   8   2      470.60      586.08     24.88 o 
  18   8   2      941.81     1033.43     30.81 o 
 -19   9   2       94.85      123.50     30.95 o 
 -17   9   2       36.93       35.71     10.99 o 
 -15   9   2       55.16       25.27      8.71 o 
 -13   9   2      698.10      702.29     24.04 o 
 -11   9   2       23.42        1.19      5.22 o 
  -9   9   2       66.64       62.20      7.44 o 
  -7   9   2     1737.89     1721.56     31.03 o 
  -5   9   2     1371.64     1424.92     26.76 o 
  -3   9   2      225.37      251.65      9.62 o 
  -1   9   2       49.02       62.46      5.71 o 
   1   9   2       89.46      104.53      5.33 o 
   3   9   2      600.84      586.87     12.85 o 
   5   9   2     1368.11     1369.32     24.48 o 
   7   9   2        0.49        8.57      4.57 o 
  11   9   2      596.24      597.74     15.43 o 
  13   9   2      145.76       96.17      8.02 o 
  15   9   2      141.80      131.57     11.98 o 
  17   9   2       15.28       23.80     10.99 o 
  19   9   2       18.67        5.78     11.72 o 
 -18  10   2       58.47       73.34     13.74 o 
 -16  10   2       32.35       42.29      9.52 o 
 -14  10   2        7.59        4.44      7.57 o 
 -12  10   2       32.41       36.24      7.03 o 
 -10  10   2        7.47        5.95      5.22 o 
  -8  10   2        3.16       -6.96      5.46 o 
  -6  10   2      450.24      389.21     13.93 o 
  -4  10   2     1885.12     1876.34     35.65 o 
  -2  10   2      379.81      380.38     17.09 o 
   0  10   2      443.03      438.74     16.74 o 
   2  10   2     2037.97     1948.18     33.07 o 
   4  10   2      294.84      248.85      8.92 o 
   6  10   2       15.45       13.01      4.57 o 
   8  10   2       45.55       50.62      6.31 o 
  10  10   2      105.01      105.91      9.20 o 
  12  10   2        6.35        2.60      5.71 o 
  14  10   2      136.08      157.26     12.93 o 
  16  10   2      201.25      178.90     17.27 o 
  18  10   2        6.58        0.34     11.72 o 
 -17  11   2        9.57       18.04      9.98 o 
 -15  11   2      385.60      407.52     19.56 o 
 -13  11   2      490.76      436.75     18.35 o 
 -11  11   2       42.68       40.92      7.44 o 
  -9  11   2     1822.90     1661.01     36.13 o 
  -7  11   2       40.36       25.39      5.92 o 
  -5  11   2     1226.32     1057.91     23.19 o 
  -3  11   2      856.90      812.44     23.02 o 
  -1  11   2       32.73       27.70      5.71 o 
   1  11   2     1090.03     1092.56     23.02 o 
   3  11   2      948.70      797.61     22.52 o 
   5  11   2       74.98       77.96      9.52 o 
   7  11   2     1740.22     1589.80     42.69 o 
   9  11   2       26.78       16.45      5.71 o 
  11  11   2      275.30      241.21     13.13 o 
  13  11   2      582.96      606.70     19.54 o 
  15  11   2        0.83        5.24      9.80 o 
 -16  12   2       91.83      104.20     12.93 o 
 -14  12   2       20.85       15.98      8.44 o 
 -12  12   2       52.92       54.61      9.52 o 
 -10  12   2       11.08        4.76      7.57 o 
  -8  12   2      437.82      478.32     16.08 o 
  -6  12   2       54.01       26.06      6.69 o 
  -4  12   2       18.24       20.72     11.68 o 
  -2  12   2      201.97      184.26     15.12 o 
   0  12   2      182.07      137.24     11.90 o 
   2  12   2        0.13       -9.52      4.76 o 
   4  12   2        7.95        2.38      7.14 o 
   6  12   2      117.08      117.76     11.14 o 
   8  12   2        4.92        6.35      6.23 o 
  10  12   2       86.23      102.91     10.51 o 
  12  12   2        0.87       -2.54      7.57 o 
  14  12   2      189.09      211.21     22.85 o 
 -15  13   2       55.69       66.11     12.38 o 
 -13  13   2       94.26      132.66     13.56 o 
 -11  13   2      227.63      278.39     20.04 o 
  -9  13   2      458.97      439.00     36.14 o 
  -7  13   2      488.03      523.01     20.75 o 
  -5  13   2      157.41      140.35     11.14 o 
  -3  13   2      688.59      640.90     25.43 o 
  -1  13   2        1.29       -2.12      6.23 o 
   1  13   2      903.92      882.90     26.18 o 
   3  13   2      107.08      104.48     12.37 o 
   5  13   2      326.89      277.91     14.78 o 
   7  13   2      623.14      605.59     21.95 o 
   9  13   2      377.91      495.22     20.13 o 
  11  13   2      173.65      254.64     16.40 o 
  13  13   2       32.00       35.03     11.72 o 
 -12  14   2      278.32      341.12     25.08 o 
 -10  14   2      101.81       83.50     15.19 o 
  -8  14   2      310.15      291.77     20.95 o 
  -6  14   2      123.94      118.23     12.38 o 
  -4  14   2      109.54      104.35     11.90 o 
  -2  14   2       19.48       36.55      9.86 o 
   0  14   2      108.85      139.11     13.56 o 
   2  14   2       27.91       38.09      9.52 o 
   4  14   2      363.20      407.98     19.56 o 
   6  14   2      610.07      581.05     21.95 o 
   8  14   2       27.27       24.90      8.71 o 
  10  14   2      291.08      365.63     19.56 o 
  -9  15   2      340.05      430.48     24.74 o 
  -7  15   2        0.66        4.76     10.99 o 
  -5  15   2       30.13       32.07      9.98 o 
  -3  15   2      287.11      286.77     24.41 o 
  -1  15   2        3.55       -6.35      7.57 o 
   1  15   2      230.51      236.17     19.39 o 
   3  15   2       29.25       18.68      8.93 o 
   5  15   2       10.23        6.96      8.71 o 
   7  15   2      158.89      157.98     14.28 o 
   9  15   2       26.93       30.95      9.62 o 
  -6  16   2       45.81       58.72     13.74 o 
  -4  16   2      466.96      592.59     39.17 o 
  -2  16   2       50.35       69.79     11.98 o 
   0  16   2       44.86       58.78     10.51 o 
   2  16   2      384.76      480.73     22.71 o 
   4  16   2       66.44       75.66     11.90 o 
 -23   1   3      322.64      335.16     22.42 o 
 -21   1   3        2.55       -3.57      7.56 o 
 -19   1   3      103.72      102.98      8.02 o 
 -17   1   3      261.76      319.14     11.34 o 
 -15   1   3      102.34       89.02      6.06 o 
 -13   1   3      475.21      424.46     11.26 o 
 -11   1   3     1632.35     1658.37     25.12 o 
  -9   1   3      182.93      182.20      7.10 o 
  -7   1   3     3332.72     3180.61     55.36 o 
  -3   1   3    38143.97    37892.89    537.93 o 
  -1   1   3    14031.93    11918.88    138.00 o 
   1   1   3    40921.68    43950.96    511.15 o 
   5   1   3     8057.72     7798.33    101.30 o 
   7   1   3      683.04      543.21     14.28 o 
   9   1   3     4777.63     5193.89     81.51 o 
  11   1   3      291.50      253.77     12.10 o 
  13   1   3      706.48      626.15     19.04 o 
  15   1   3        0.01        3.17      6.23 o 
  17   1   3      483.55      386.80     18.35 o 
  19   1   3      220.09      226.74     19.24 o 
  21   1   3      204.60      268.43     28.17 o 
 -24   2   3      346.21      447.39     25.22 o 
 -22   2   3       95.13      103.46     18.78 o 
 -20   2   3       63.16       68.23      9.98 o 
 -18   2   3       69.62      105.67      8.29 o 
 -16   2   3      326.01      323.79     11.71 o 
 -14   2   3      376.01      405.11     12.77 o 
 -12   2   3      140.19      169.58      7.54 o 
 -10   2   3     2272.22     2560.96     34.93 o 
  -8   2   3     2200.64     2375.80     31.64 o 
  -6   2   3      680.52      821.95     12.63 o 
  -4   2   3    18597.45    20776.41    262.72 o 
  -2   2   3    16511.76    18236.08    258.85 o 
   0   2   3       28.72       29.47      2.08 o 
   4   2   3    17268.26    19175.81    222.53 o 
   6   2   3       76.62      100.74      3.66 o 
   8   2   3      828.87      822.88     13.19 o 
  10   2   3     1468.87     1541.59     32.94 o 
  12   2   3     1014.94      927.64     23.80 o 
  14   2   3      164.95      116.29      9.98 o 
  16   2   3      719.97      578.87     30.92 o 
  18   2   3      155.14      164.68     14.28 o 
  20   2   3     1139.50     1127.35     32.68 o 
  22   2   3      319.74      342.84     20.75 o 
 -23   3   3       54.74       78.51     13.74 o 
 -21   3   3       42.46       30.47      9.80 o 
 -19   3   3      107.74      120.05      9.12 o 
 -17   3   3     5242.55     5226.75     85.03 o 
 -15   3   3     1620.10     1595.34     26.79 o 
 -13   3   3      131.12      130.81      6.93 o 
 -11   3   3      346.90      370.09     10.29 o 
  -9   3   3     1223.88     1323.23     20.15 o 
  -7   3   3     3687.42     3139.33     43.33 o 
  -5   3   3     1819.38     1768.27     23.83 o 
  -3   3   3      326.96      350.42      6.93 o 
  -1   3   3     2164.54     2470.25     31.04 o 
   1   3   3       28.60       41.90      2.46 o 
   3   3   3       99.16       77.86      3.89 o 
   5   3   3      799.69      960.09     16.32 o 
   7   3   3      553.09      484.21      9.80 o 
   9   3   3     1251.72     1378.52     21.26 o 
  11   3   3       53.58       48.36      3.66 o 
  13   3   3      685.60      609.54     19.56 o 
  15   3   3     1033.64      831.71     23.80 o 
  17   3   3       17.61       46.08      9.52 o 
  19   3   3        5.28       10.99      8.71 o 
  21   3   3      330.13      351.21     20.13 o 
 -22   4   3      396.04      440.75     23.71 o 
 -20   4   3       10.78        3.17      8.25 o 
 -18   4   3      758.22      736.77     17.78 o 
 -16   4   3      271.23      268.58     10.56 o 
 -14   4   3      391.19      344.31     17.03 o 
 -12   4   3       56.36       71.57      5.35 o 
 -10   4   3       27.90       14.96      3.17 o 
  -8   4   3     2704.21     2711.13     36.14 o 
  -6   4   3       54.19       77.42      4.28 o 
  -4   4   3      393.08      385.40      7.48 o 
  -2   4   3       44.67       61.51      3.90 o 
   0   4   3        0.07        5.19      2.08 o 
   2   4   3     4265.22     4581.11     56.67 o 
   4   4   3      402.21      468.92      9.98 o 
   6   4   3     1775.24     2128.20     29.69 o 
   8   4   3      554.48      518.94     11.11 o 
  10   4   3      243.46      231.96      7.70 o 
  12   4   3     1851.05     1713.59     30.28 o 
  14   4   3        6.60        4.76      7.56 o 
  16   4   3      857.85      806.99     29.56 o 
  18   4   3        0.65       -1.27      9.62 o 
  20   4   3       59.23       78.15     11.90 o 
 -23   5   3        6.86       -3.81      9.80 o 
 -21   5   3        2.96        0.00      8.92 o 
 -19   5   3      163.19      166.00     11.61 o 
 -17   5   3      195.83      171.00     11.36 o 
 -15   5   3     1625.65     1693.69     30.10 o 
 -13   5   3       24.13       21.26      4.57 o 
 -11   5   3        0.99       -0.68      3.17 o 
  -9   5   3       35.07       28.02      3.55 o 
  -7   5   3      561.89      540.25     11.11 o 
  -5   5   3      772.83      660.00     12.67 o 
  -3   5   3      147.90      186.26      7.20 o 
  -1   5   3     1004.73     1135.47     19.16 o 
   1   5   3    10086.29    11136.91    131.83 o 
   3   5   3        9.16        3.17      2.46 o 
   5   5   3     5248.85     6164.88     76.09 o 
   7   5   3     2763.26     2872.06     38.77 o 
   9   5   3       90.45       99.02      5.96 o 
  11   5   3     2705.27     2707.21     38.27 o 
  13   5   3        1.07      -11.25      7.37 o 
  15   5   3       15.37        0.00      7.57 o 
  17   5   3      311.39      299.35     17.17 o 
  19   5   3       33.64       42.52      9.98 o 
  21   5   3      360.37      394.85     22.52 o 
 -22   6   3       15.70        7.93     10.99 o 
 -20   6   3        6.37        2.16      8.92 o 
 -18   6   3        0.16       -1.36      5.92 o 
 -16   6   3      823.32      823.34     21.16 o 
 -14   6   3     1501.97     1412.24     24.84 o 
 -12   6   3     6406.15     6304.36     81.26 o 
 -10   6   3      287.99      244.45      8.24 o 
  -8   6   3      420.30      381.16      9.33 o 
  -6   6   3     3669.88     4422.23     75.58 o 
  -4   6   3     4199.82     4504.37     70.19 o 
  -2   6   3      707.30      764.23     15.51 o 
   0   6   3     3149.92     3179.85     41.39 o 
   2   6   3     1082.38     1057.55     18.10 o 
   4   6   3     5734.68     5627.33     70.25 o 
   6   6   3      696.40      709.51     18.10 o 
   8   6   3      420.84      404.99     10.89 o 
  10   6   3      407.54      388.92     10.89 o 
  12   6   3      313.26      344.31     10.48 o 
  14   6   3      692.59      670.60     21.95 o 
  16   6   3       42.73       32.59      8.71 o 
  18   6   3      645.75      654.45     35.05 o 
  20   6   3     1992.52     2220.28     51.14 o 
 -21   7   3        8.64        2.38     16.66 o 
 -19   7   3      983.05     1010.17     29.11 o 
 -17   7   3       22.48        4.28      6.16 o 
 -15   7   3      219.90      223.86     11.78 o 
 -13   7   3     8678.73     8328.66    104.22 o 
 -11   7   3      316.79      354.87     15.49 o 
  -9   7   3      493.14      475.97     11.34 o 
  -7   7   3      195.56      242.36      8.10 o 
  -5   7   3      513.99      588.96     14.39 o 
  -3   7   3     1838.91     1840.34     29.72 o 
  -1   7   3       77.09       78.13      7.73 o 
   1   7   3      224.10      293.32      7.98 o 
   3   7   3     1060.37     1070.63     18.26 o 
   5   7   3      725.25      707.88     14.17 o 
   7   7   3     1612.04     1570.14     25.48 o 
   9   7   3      354.88      345.89     11.00 o 
  11   7   3     1391.28     1295.86     23.16 o 
  13   7   3       17.43       20.95     11.13 o 
  15   7   3      268.49      269.65     24.74 o 
  17   7   3     1205.67     1343.87     35.59 o 
  19   7   3       36.72       41.93     12.37 o 
 -20   8   3        8.58       11.90     13.47 o 
 -18   8   3      148.13      170.12     13.56 o 
 -16   8   3      589.74      678.85     23.14 o 
 -14   8   3       26.18       16.32      8.25 o 
 -12   8   3      192.14      165.49     10.09 o 
 -10   8   3      668.03      596.85     26.49 o 
  -8   8   3        3.14        8.50      4.52 o 
  -6   8   3      681.03      573.57     14.72 o 
  -4   8   3       28.63       23.80      4.76 o 
  -2   8   3      646.20      746.55     16.08 o 
   0   8   3       73.00       91.66      7.03 o 
   2   8   3     3742.81     3804.60     49.78 o 
   4   8   3      538.51      516.15     12.89 o 
   6   8   3       23.17       28.71      4.63 o 
   8   8   3     7451.69     7262.22     91.64 o 
  10   8   3     1572.99     1345.52     25.90 o 
  12   8   3       45.43       53.18      6.31 o 
  14   8   3      290.19      246.47     26.80 o 
  16   8   3     1377.73     1545.17     58.41 o 
  18   8   3       32.24       71.15     12.38 o 
 -19   9   3      170.08      191.64     14.78 o 
 -17   9   3       10.17       13.26      8.08 o 
 -15   9   3       13.94       10.88      8.08 o 
 -13   9   3        0.96        6.72      8.93 o 
 -11   9   3      540.37      514.77     21.01 o 
  -9   9   3     1364.58     1305.50     39.62 o 
  -7   9   3      894.89      911.58     20.36 o 
  -5   9   3      856.53      806.06     23.18 o 
  -3   9   3     1060.34     1123.20     23.84 o 
  -1   9   3     1799.58     1828.13     32.38 o 
   1   9   3     1464.46     1402.99     30.16 o 
   3   9   3     1958.58     1748.65     33.85 o 
   5   9   3     1014.52      920.18     17.66 o 
   7   9   3     4481.14     4310.19     58.24 o 
   9   9   3      126.11       56.40      6.06 o 
  11   9   3      948.83      931.21     20.58 o 
  13   9   3        7.51       11.90      8.08 o 
  15   9   3      880.03      897.65     27.77 o 
  17   9   3      217.25      260.13     17.17 o 
 -18  10   3      197.18      251.36     16.66 o 
 -16  10   3      103.50       91.34     11.90 o 
 -14  10   3     1104.44     1055.36     29.68 o 
 -12  10   3       56.17       86.57     11.68 o 
 -10  10   3      467.44      386.72     21.31 o 
  -8  10   3      897.63      847.05     20.36 o 
  -6  10   3     2980.62     2976.55     47.60 o 
  -4  10   3     5801.32     5160.48     75.31 o 
  -2  10   3     1002.49     1014.54     34.23 o 
   0  10   3     1498.53     1531.64     28.37 o 
   2  10   3      469.93      446.79     13.65 o 
   4  10   3     1703.18     1404.12     26.64 o 
   6  10   3     1076.79      894.35     17.95 o 
   8  10   3      281.72      305.84     10.65 o 
  10  10   3       69.45       77.94      7.10 o 
  12  10   3       31.10       10.27      6.69 o 
  14  10   3      214.05      219.65     17.27 o 
  16  10   3        9.67       15.98     11.72 o 
 -17  11   3       78.54       82.23     15.80 o 
 -15  11   3       55.79       62.51     11.14 o 
 -13  11   3        0.70       -0.34      8.08 o 
 -11  11   3      464.72      433.50     18.35 o 
  -9  11   3      141.01      155.75     10.38 o 
  -7  11   3     1791.32     1793.81     35.81 o 
  -5  11   3     2238.94     1963.24     35.66 o 
  -3  11   3     2050.14     2058.61     67.41 o 
  -1  11   3      463.23      428.16     14.39 o 
   1  11   3     1911.60     1832.97     33.07 o 
   3  11   3      284.42      268.85     11.78 o 
   5  11   3       69.90       93.66      9.98 o 
   7  11   3      600.74      562.44     28.86 o 
   9  11   3       81.82      103.42     10.51 o 
  11  11   3      204.73      174.16     11.36 o 
  13  11   3      195.58      137.87     14.50 o 
  15  11   3      855.10     1048.16     66.39 o 
 -16  12   3       90.57      140.69     17.87 o 
 -14  12   3        4.40        6.96      8.93 o 
 -12  12   3       54.45       38.82      8.71 o 
 -10  12   3      193.58      159.16     13.56 o 
  -8  12   3     1798.24     1551.14     31.77 o 
  -6  12   3      915.17      789.42     31.18 o 
  -4  12   3     2084.83     2024.41     36.92 o 
  -2  12   3      567.81      588.40     17.61 o 
   0  12   3        6.00       -6.35      6.23 o 
   2  12   3      182.78      231.12     26.11 o 
   4  12   3      113.84      142.70     11.68 o 
   6  12   3      178.01      177.14     14.43 o 
   8  12   3        4.91        2.38      7.14 o 
  10  12   3        7.63        3.49      7.57 o 
  12  12   3       45.69       40.27     10.99 o 
  14  12   3      307.45      437.99     47.61 o 
 -15  13   3      270.85      284.10     18.35 o 
 -13  13   3      452.31      564.12     37.10 o 
 -11  13   3       17.88       24.99      9.52 o 
  -9  13   3       18.25       12.58      8.08 o 
  -7  13   3       27.66       40.41     15.14 o 
  -5  13   3       67.76      111.03     11.14 o 
  -3  13   3       44.50       39.28      9.52 o 
  -1  13   3        1.30        8.33      7.14 o 
   1  13   3       42.24       23.80      7.14 o 
   3  13   3       25.02       35.89      8.71 o 
   5  13   3        0.59       -1.19      7.14 o 
   7  13   3      139.77      169.37     13.56 o 
   9  13   3      296.65      326.72     17.17 o 
  11  13   3        1.68       10.16      7.57 o 
  13  13   3       41.00       26.18     21.42 o 
 -12  14   3      233.90      283.52     21.99 o 
 -10  14   3       33.19       22.22     11.97 o 
  -8  14   3       35.49       40.47     11.72 o 
  -6  14   3       18.35        6.06      9.28 o 
  -4  14   3       20.27        7.93      7.57 o 
  -2  14   3       48.95       41.66      9.52 o 
   0  14   3      127.90      105.82     11.90 o 
   2  14   3        8.62       20.95      7.57 o 
   4  14   3      288.68      254.02     32.30 o 
   6  14   3      784.38      821.33     27.51 o 
   8  14   3        1.00       -5.08      7.57 o 
  10  14   3       52.01       50.73     15.12 o 
  -9  15   3        0.01       -9.09      8.92 o 
  -7  15   3       89.28       80.33     16.97 o 
  -5  15   3      199.70      241.44     20.04 o 
  -3  15   3       19.16       33.08      9.98 o 
  -1  15   3       61.87       83.82     11.90 o 
   1  15   3        2.25       22.78      8.08 o 
   3  15   3      165.57      148.59     14.28 o 
   5  15   3       50.50       33.72     10.42 o 
   7  15   3      112.29      126.41     13.30 o 
  -6  16   3       14.75        6.35     10.99 o 
  -4  16   3      141.12      182.82     38.82 o 
  -2  16   3       29.37       39.67     10.51 o 
   0  16   3      160.08      177.99     15.96 o 
   2  16   3       64.39       67.98     11.90 o 
   4  16   3       15.76       11.90     10.31 o 
 -24   0   4        0.50      -19.04     14.28 o 
 -22   0   4      147.46      119.02     28.56 o 
 -20   0   4      342.34      346.76     17.84 o 
 -18   0   4        0.23       -9.52      5.50 o 
 -16   0   4      129.83       96.90     12.74 o 
 -14   0   4      287.74      273.99     12.61 o 
 -12   0   4     2473.60     2547.03     75.18 o 
 -10   0   4    26791.46    27418.05    448.94 o 
  -8   0   4     3785.52     3498.23     63.10 o 
  -6   0   4      689.33      823.76     26.90 o 
  -2   0   4   577761.44   462517.28   7716.75 o 
   2   0   4     3169.68     2493.25     45.75 o 
   4   0   4     2568.10     2418.61     56.13 o 
   6   0   4    12010.04    13502.49    277.71 o 
   8   0   4     2812.95     2927.91     70.69 o 
  10   0   4     4751.27     4835.88    111.09 o 
  12   0   4     2691.12     2424.19     63.96 o 
  14   0   4      396.03      359.58     23.56 o 
  16   0   4       13.29        0.00     10.10 o 
  18   0   4     2536.81     2396.96     72.32 o 
  20   0   4      546.10      598.84     42.85 o 
 -23   1   4      593.20      639.24     61.89 o 
 -21   1   4      165.12      141.58     15.40 o 
 -19   1   4      114.50      123.67      9.92 o 
 -17   1   4       18.51       20.63      5.83 o 
 -15   1   4      358.03      375.94     11.11 o 
 -13   1   4     1149.80     1068.66     21.98 o 
 -11   1   4     4084.42     4227.10     54.65 o 
  -9   1   4     1883.16     1916.04     26.79 o 
  -7   1   4      750.48      951.87     14.31 o 
  -5   1   4     3919.94     4077.86     45.99 o 
  -3   1   4     7511.14     9097.97    106.57 o 
   1   1   4     9646.84    10055.13    117.90 o 
   3   1   4       19.01       39.20      3.00 o 
   5   1   4       24.53       61.93      4.62 o 
   7   1   4     2364.24     2433.63     42.85 o 
   9   1   4     1492.51     1397.50     28.56 o 
  11   1   4      277.45      291.00     12.93 o 
  13   1   4       34.48       48.82      8.25 o 
  15   1   4      303.88      283.06     15.34 o 
  17   1   4       72.82       52.37      9.52 o 
  19   1   4      714.45      779.18     26.72 o 
  21   1   4       91.20       78.80     11.98 o 
 -24   2   4      597.04      652.90     80.93 o 
 -22   2   4        4.18       -4.76      8.98 o 
 -20   2   4      235.86      215.74     12.06 o 
 -18   2   4     1210.92     1136.40     22.22 o 
 -16   2   4     3462.67     3210.19     45.52 o 
 -14   2   4       55.51       72.87      6.03 o 
 -12   2   4      439.58      482.77     11.50 o 
 -10   2   4       65.76       78.13      4.90 o 
  -8   2   4      102.59      130.96      4.90 o 
  -6   2   4     3984.23     4365.00     67.22 o 
  -4   2   4      281.29      268.63      7.44 o 
  -2   2   4     4293.16     4056.42     54.47 o 
   2   2   4     2164.43     2226.22     29.39 o 
   4   2   4      149.12      126.53      6.50 o 
   6   2   4     2240.93     2341.29     34.22 o 
   8   2   4      239.91      253.28     13.43 o 
  10   2   4       49.36       37.80      6.23 o 
  12   2   4     3728.24     3219.20     57.70 o 
  14   2   4      698.72      610.85     21.04 o 
  16   2   4      289.44      227.40     14.28 o 
  18   2   4        9.44        6.80      8.08 o 
  20   2   4      493.55      620.37     29.23 o 
 -23   3   4       65.94       61.84     11.72 o 
 -21   3   4      886.36      874.56     31.07 o 
 -19   3   4       43.21       44.14      7.44 o 
 -17   3   4      427.31      521.20     15.95 o 
 -15   3   4       66.51       75.75      6.74 o 
 -13   3   4     1106.01     1005.23     24.23 o 
 -11   3   4       63.76       67.79      4.90 o 
  -9   3   4      326.05      284.07      9.94 o 
  -7   3   4      170.57      130.00      5.71 o 
  -5   3   4      985.99     1024.60     18.22 o 
  -3   3   4     1207.93      967.78     14.31 o 
  -1   3   4     5989.75     6789.68     80.97 o 
   1   3   4      858.30      886.83     14.17 o 
   3   3   4     2602.13     2734.63     36.19 o 
   5   3   4     4749.55     5263.37     64.71 o 
   7   3   4      293.83      334.83      8.40 o 
   9   3   4     1000.34      877.28     29.43 o 
  11   3   4       90.96      101.11      9.52 o 
  13   3   4     2646.50     2898.31     54.12 o 
  15   3   4      155.56      170.09     12.93 o 
  17   3   4      376.13      374.76     20.61 o 
  19   3   4        9.33       16.79      9.98 o 
  21   3   4      264.85      260.73     18.35 o 
 -22   4   4      263.12      235.40     25.19 o 
 -20   4   4       12.27       15.34      7.03 o 
 -18   4   4      470.06      449.88     16.08 o 
 -16   4   4      824.92      795.92     19.54 o 
 -14   4   4     1907.62     1890.96     29.95 o 
 -12   4   4      536.80      541.20     12.02 o 
 -10   4   4     1905.28     1951.73     28.32 o 
  -8   4   4      366.93      401.29     15.47 o 
  -6   4   4      853.61     1002.79     16.29 o 
  -4   4   4      861.58      832.27     13.58 o 
  -2   4   4      295.64      306.03      6.93 o 
   0   4   4       44.63       59.16      4.56 o 
   2   4   4      207.64      138.83      5.30 o 
   4   4   4       49.65       51.55      4.61 o 
   6   4   4       20.37       19.21      2.75 o 
   8   4   4        1.56        0.00      2.75 o 
  10   4   4     1892.58     1876.46     42.33 o 
  12   4   4        3.87        8.57      8.66 o 
  14   4   4     2295.44     2236.90     45.79 o 
  16   4   4      134.82      116.50     11.54 o 
  18   4   4        9.05        5.86      8.71 o 
  20   4   4        0.00       -2.38      9.52 o 
 -23   5   4        5.14       11.90      9.80 o 
 -21   5   4       17.13        5.71      9.80 o 
 -19   5   4        6.14        3.76      6.69 o 
 -17   5   4     1602.12     1579.77     31.85 o 
 -15   5   4      102.02      118.46      9.20 o 
 -13   5   4      234.56      203.49      8.24 o 
 -11   5   4       15.65       17.38      3.80 o 
  -9   5   4     2195.37     2387.41     33.09 o 
  -7   5   4      874.62      903.23     16.00 o 
  -5   5   4     1645.42     1943.02     27.20 o 
  -3   5   4       74.66       46.69      2.84 o 
  -1   5   4      937.96      901.90     14.51 o 
   1   5   4       22.59       39.48      3.89 o 
   3   5   4      416.70      402.16      9.72 o 
   5   5   4     4838.92     5147.07     64.74 o 
   7   5   4      464.76      480.31     10.89 o 
   9   5   4      486.59      458.37     15.26 o 
  11   5   4      776.10      722.54     24.39 o 
  13   5   4      799.55      760.34     23.14 o 
  15   5   4       90.26      100.41     11.14 o 
  17   5   4        1.49        0.32      7.57 o 
  19   5   4       71.01       74.85     11.90 o 
 -22   6   4      178.61      209.58     23.56 o 
 -20   6   4      488.49      542.19     18.54 o 
 -18   6   4        0.51       -0.45      5.92 o 
 -16   6   4       45.30       30.32      6.69 o 
 -14   6   4      514.52      440.70     20.74 o 
 -12   6   4      802.79      776.15     16.52 o 
 -10   6   4     3077.80     3215.84     43.56 o 
  -8   6   4      309.96      401.20     15.97 o 
  -6   6   4      767.32      752.65     14.26 o 
  -4   6   4        4.43        7.14      3.37 o 
  -2   6   4     1060.79     1021.48     19.02 o 
   0   6   4     1474.15     1571.62     23.05 o 
   2   6   4      241.84      182.73      6.74 o 
   4   6   4      144.98      157.98      7.45 o 
   6   6   4      682.52      720.33     14.17 o 
   8   6   4     3457.42     3206.29     44.62 o 
  10   6   4      727.56      670.09     19.87 o 
  12   6   4      234.42      256.68     14.28 o 
  14   6   4      143.35      187.41     14.93 o 
  16   6   4      255.06      308.95     17.17 o 
  18   6   4      708.93      627.70     53.60 o 
 -21   7   4     2009.03     2203.24    111.88 o 
 -19   7   4       25.60       12.45      8.71 o 
 -17   7   4       32.29       30.03      8.71 o 
 -15   7   4      472.83      429.07     15.07 o 
 -13   7   4     7111.80     7023.63    106.69 o 
 -11   7   4       15.39       16.13      6.74 o 
  -9   7   4      223.27      233.97     16.78 o 
  -7   7   4       15.48       15.11      2.81 o 
  -5   7   4     1593.10     1488.70     36.33 o 
  -3   7   4      296.37      288.04     14.52 o 
  -1   7   4        0.67       -0.79      3.37 o 
   1   7   4     3835.76     3956.73     51.12 o 
   3   7   4      277.02      311.45     16.74 o 
   5   7   4      258.54      253.40      8.29 o 
   7   7   4      535.39      485.28     12.21 o 
   9   7   4     6229.25     6086.30     78.01 o 
  11   7   4     2807.98     2563.27     57.32 o 
  13   7   4      245.39      231.53     13.56 o 
  15   7   4      262.88      258.51     15.96 o 
  17   7   4     1373.91     1568.93     39.83 o 
  19   7   4       70.31       47.61     11.90 o 
 -20   8   4        0.00        4.76      8.35 o 
 -18   8   4       90.52      128.45     12.38 o 
 -16   8   4     1195.81     1255.45     32.07 o 
 -14   8   4       91.93       98.07      9.98 o 
 -12   8   4      622.12      560.53     19.04 o 
 -10   8   4      439.09      453.18     13.65 o 
  -8   8   4        2.09        4.76      3.81 o 
  -6   8   4       61.59       77.25      7.25 o 
  -4   8   4      839.79      830.91     18.22 o 
  -2   8   4     3679.50     3576.67     52.73 o 
   0   8   4      956.79      933.98     20.00 o 
   2   8   4       23.55       30.90      3.39 o 
   4   8   4      110.39       98.42      6.06 o 
   6   8   4       25.37       20.05      4.31 o 
   8   8   4      532.66      474.51     16.20 o 
  10   8   4      124.33      126.51      7.28 o 
  12   8   4     1103.50      959.42     26.55 o 
  14   8   4       39.16       36.62      8.71 o 
  16   8   4       80.97       79.78     11.90 o 
  18   8   4       34.53       36.76     10.51 o 
 -19   9   4        7.02        6.12      8.08 o 
 -17   9   4        6.20        9.18      8.08 o 
 -15   9   4      732.92      654.80     22.52 o 
 -13   9   4        3.36       -4.20      6.87 o 
 -11   9   4        1.63       -1.19      9.28 o 
  -9   9   4      475.66      499.85     15.44 o 
  -7   9   4      785.33      703.72     17.61 o 
  -5   9   4       47.29       67.48      8.65 o 
  -3   9   4      117.00      122.27      7.94 o 
  -1   9   4      920.29      896.04     19.93 o 
   1   9   4        2.68       10.20      4.52 o 
   3   9   4     1516.70     1319.78     22.44 o 
   5   9   4      727.24      648.39     24.27 o 
   7   9   4        9.44       10.12      4.31 o 
   9   9   4        4.95       -7.14      4.31 o 
  11   9   4      225.85      192.61     10.38 o 
  13   9   4        0.10       -1.06      6.23 o 
  15   9   4        4.82       21.71      9.45 o 
  17   9   4       81.41       88.71     12.93 o 
 -18  10   4      212.17      217.27     16.66 o 
 -16  10   4        4.13        7.14      8.08 o 
 -14  10   4     1651.96     1510.13     50.16 o 
 -12  10   4      172.14      175.02     13.56 o 
 -10  10   4        7.42        0.00      7.14 o 
  -8  10   4      561.84      535.15     15.44 o 
  -6  10   4     1885.19     1962.01     34.79 o 
  -4  10   4     1957.49     1864.06     38.78 o 
  -2  10   4      495.59      474.70     14.23 o 
   0  10   4     1125.30      978.08     21.53 o 
   2  10   4     4740.03     4706.79     72.68 o 
   4  10   4      123.00      147.82      9.20 o 
   6  10   4      726.28      740.69     17.02 o 
   8  10   4       11.60        5.40      4.57 o 
  10  10   4     1079.54     1002.34     20.85 o 
  12  10   4      151.17      118.49     11.54 o 
  14  10   4      349.95      397.47     34.21 o 
  16  10   4       76.16      143.93     24.43 o 
 -17  11   4       16.38       16.66      9.52 o 
 -15  11   4        0.58       -0.34      8.08 o 
 -13  11   4        0.00       -2.54      7.57 o 
 -11  11   4      502.37      573.57     20.75 o 
  -9  11   4      283.88      276.50     15.34 o 
  -7  11   4       14.34        1.73      5.71 o 
  -5  11   4      181.46      175.79     10.99 o 
  -3  11   4      673.99      718.35     20.42 o 
  -1  11   4     3995.62     3887.37     60.39 o 
   1  11   4       80.78       62.18      7.44 o 
   3  11   4     1999.19     1796.30     33.07 o 
   5  11   4      169.41      168.50     16.85 o 
   7  11   4      226.20      238.95     13.56 o 
   9  11   4      362.27      345.14     34.22 o 
  11  11   4      129.28       92.64     12.61 o 
  13  11   4      138.31      129.80     21.42 o 
  15  11   4      221.66      293.64     29.54 o 
 -16  12   4      118.64      138.51     14.78 o 
 -14  12   4       43.75       47.61     11.14 o 
 -12  12   4       13.52        1.02      8.08 o 
 -10  12   4       23.96       18.70      8.08 o 
  -8  12   4      495.11      467.88     18.82 o 
  -6  12   4      140.07      155.70     10.14 o 
  -4  12   4        1.16       -3.57      5.22 o 
  -2  12   4     1038.24     1065.59     24.08 o 
   0  12   4       86.96       75.97      7.92 o 
   2  12   4       91.21       78.00      9.52 o 
   4  12   4      212.05      180.49     12.38 o 
   6  12   4        0.04       -4.76      6.23 o 
   8  12   4       61.54       47.61      9.52 o 
  10  12   4        3.64       -1.19      7.14 o 
  12  12   4       52.11       33.33     13.47 o 
  14  12   4      375.90      401.24     31.85 o 
 -15  13   4       48.85       49.57     11.14 o 
 -13  13   4      190.40      246.71     23.36 o 
 -11  13   4      165.08      157.37     13.56 o 
  -9  13   4        0.02        6.80      8.08 o 
  -7  13   4        0.52        9.52      8.08 o 
  -5  13   4      107.23       76.48     10.51 o 
  -3  13   4        5.76        2.72      8.25 o 
  -1  13   4      274.14      228.08     14.78 o 
   1  13   4      255.12      184.64     13.56 o 
   3  13   4      115.16      102.24     11.14 o 
   5  13   4      174.87      157.57     13.56 o 
   7  13   4       60.21       61.66      9.98 o 
   9  13   4      184.69      188.07     14.45 o 
  11  13   4       25.82       46.42     12.18 o 
 -12  14   4       83.23       81.85     15.40 o 
 -10  14   4      508.35      585.16     29.27 o 
  -8  14   4      304.07      320.09     37.89 o 
  -6  14   4       11.10       14.28     10.99 o 
  -4  14   4       22.81       39.67     10.99 o 
  -2  14   4        0.92       -1.19      7.14 o 
   0  14   4       12.46        4.76      7.14 o 
   2  14   4       21.74       35.71      9.52 o 
   4  14   4      194.52      237.44     15.96 o 
   6  14   4      632.67      701.75     24.34 o 
   8  14   4      124.90      113.44     12.38 o 
  10  14   4      165.05      193.08     14.78 o 
  -9  15   4        3.03        0.00     10.99 o 
  -7  15   4      313.42      391.39     25.56 o 
  -5  15   4      100.06      124.88     16.49 o 
  -3  15   4       43.57       55.34     14.16 o 
  -1  15   4       30.84       19.04      9.52 o 
   1  15   4      160.71      154.09     14.78 o 
   3  15   4      101.29      126.55     13.56 o 
   5  15   4      178.60      166.85     16.49 o 
   7  15   4      170.73      205.17     23.23 o 
  -4  16   4      161.55      234.12     21.99 o 
  -2  16   4        0.70       -2.53     19.60 o 
   0  16   4       38.50       22.05      9.98 o 
   2  16   4        4.85        4.76      9.52 o 
 -23   1   5       79.11       49.99     16.83 o 
 -21   1   5       50.81       36.05      8.08 o 
 -19   1   5      157.37      160.87     10.65 o 
 -17   1   5      162.55      153.08      7.98 o 
 -15   1   5       14.64       17.56      4.31 o 
 -13   1   5     2266.86     2377.13     34.18 o 
 -11   1   5     1173.47     1182.87     25.90 o 
  -9   1   5     2502.93     2617.56     35.05 o 
  -7   1   5     2135.77     2231.41     30.01 o 
  -5   1   5     3514.38     3322.11     41.70 o 
  -3   1   5     1696.25     1584.91     21.88 o 
   1   1   5     3591.63     4276.52     53.42 o 
   3   1   5     1294.04     1240.60     18.72 o 
   5   1   5     4738.52     5090.70     62.76 o 
   7   1   5     3565.89     3710.20     61.89 o 
   9   1   5     1589.72     1498.31     36.81 o 
  11   1   5       84.79       59.80      7.14 o 
  13   1   5        0.72        9.52      6.23 o 
  15   1   5        3.36       -6.35      6.23 o 
  17   1   5       24.88       17.58      8.71 o 
  19   1   5        8.14       13.09      9.52 o 
 -24   2   5       59.68       38.09     13.47 o 
 -22   2   5      502.05      515.57     31.85 o 
 -20   2   5      273.04      273.55     13.13 o 
 -18   2   5      200.73      195.92     10.99 o 
 -16   2   5       44.45       46.52      5.32 o 
 -14   2   5      166.99      157.04      7.52 o 
 -12   2   5       28.47       34.08      4.31 o 
 -10   2   5       48.90       50.52      3.90 o 
  -8   2   5     2806.51     2579.48     41.63 o 
  -6   2   5     3586.58     3585.51     50.21 o 
  -4   2   5        2.33        1.59      1.94 o 
  -2   2   5      873.94      934.50     14.81 o 
   0   2   5     1473.74     1412.63     21.67 o 
   2   2   5       82.50       74.11      6.03 o 
   4   2   5        2.32        0.68      3.26 o 
   6   2   5      500.23      534.79     10.12 o 
   8   2   5      295.89      329.85     15.12 o 
  10   2   5     1944.17     1939.35     38.09 o 
  12   2   5     1074.81     1027.90     36.42 o 
  14   2   5      133.95      140.90     13.74 o 
  16   2   5      122.22      115.05     12.38 o 
  18   2   5      166.63      200.65     15.34 o 
  20   2   5      462.36      503.50     23.14 o 
 -23   3   5       17.27       -0.68     11.43 o 
 -21   3   5        8.53       -1.00      6.69 o 
 -19   3   5     1949.32     1825.96     35.23 o 
 -17   3   5       17.08       20.55      6.69 o 
 -15   3   5      160.77      151.11      8.84 o 
 -13   3   5        1.19        4.08      3.19 o 
 -11   3   5      213.05      188.78      6.48 o 
  -9   3   5        4.14        0.00      2.87 o 
  -7   3   5      476.08      526.00     12.25 o 
  -5   3   5      165.93      181.06      6.69 o 
  -3   3   5        0.33        0.79      2.01 o 
  -1   3   5      278.57      295.74      6.93 o 
   1   3   5      472.08      523.54     10.25 o 
   3   3   5     3838.98     3813.13     48.51 o 
   5   3   5      739.79      697.31     12.85 o 
   7   3   5      203.39      222.90      7.10 o 
   9   3   5      944.97      964.35     19.37 o 
  11   3   5     2828.69     2737.52     51.14 o 
  13   3   5     3011.05     2744.71     55.69 o 
  15   3   5        6.29       -5.82      8.25 o 
  17   3   5        1.53        1.59      7.57 o 
  19   3   5        0.51      -15.13      7.57 o 
 -22   4   5       42.70       39.67     10.99 o 
 -20   4   5      330.72      298.96     13.93 o 
 -18   4   5      785.76      794.88     21.16 o 
 -16   4   5     2056.90     2071.37     37.00 o 
 -14   4   5     1287.45     1304.65     25.94 o 
 -12   4   5      148.54      156.34      6.48 o 
 -10   4   5     2623.48     2786.85     42.92 o 
  -8   4   5      100.07      106.77      5.99 o 
  -6   4   5     4550.91     4825.49     69.31 o 
  -4   4   5       18.00       26.18      2.75 o 
  -2   4   5      517.68      587.82     10.89 o 
   0   4   5     1430.74     1505.98     22.62 o 
   2   4   5     1203.06     1254.58     21.67 o 
   4   4   5       32.54       36.84      3.89 o 
   6   4   5       39.42       37.03      3.71 o 
   8   4   5       87.35       99.75      5.17 o 
  10   4   5     1841.75     1752.45     36.26 o 
  12   4   5      614.43      549.30     20.61 o 
  14   4   5     1790.44     1624.21     38.09 o 
  16   4   5       19.96       15.98      8.08 o 
  18   4   5      146.93      157.98     14.78 o 
  20   4   5     1357.02     1611.04     42.85 o 
 -23   5   5       80.07      108.16     15.40 o 
 -21   5   5       98.48      136.21     12.30 o 
 -19   5   5      235.72      267.73     13.93 o 
 -17   5   5      382.83      430.49     20.67 o 
 -15   5   5      512.24      558.18     16.53 o 
 -13   5   5     1474.39     1458.71     30.66 o 
 -11   5   5     2070.26     2096.57     40.76 o 
  -9   5   5     1060.65     1121.40     22.16 o 
  -7   5   5     1944.10     1964.32     27.20 o 
  -5   5   5     8982.63     9402.16    112.63 o 
  -3   5   5       11.44       18.53      2.75 o 
  -1   5   5      555.03      674.19     19.24 o 
   1   5   5     1365.18     1294.34     20.67 o 
   3   5   5      300.30      330.22      8.92 o 
   5   5   5       98.30      107.13      5.47 o 
   7   5   5       21.05       23.54      4.08 o 
   9   5   5      112.22      121.37      7.45 o 
  11   5   5      851.16      765.04     22.52 o 
  13   5   5      107.17       93.25     10.51 o 
  15   5   5       16.64       15.98      8.08 o 
  17   5   5        7.64       -3.74     10.31 o 
  19   5   5       20.29       26.98     10.51 o 
 -22   6   5      475.86      575.60     40.47 o 
 -20   6   5        3.94       -4.39      9.04 o 
 -18   6   5      415.45      428.61     16.39 o 
 -16   6   5       14.78       19.04      6.69 o 
 -14   6   5      225.39      215.01     12.46 o 
 -12   6   5     1411.98     1335.61     29.74 o 
 -10   6   5       87.86       87.53      8.39 o 
  -8   6   5     3467.71     3594.71     50.39 o 
  -6   6   5     2808.82     2786.11     37.99 o 
  -4   6   5     3466.70     3566.50     46.78 o 
  -2   6   5     2012.86     2246.45     37.26 o 
   0   6   5      732.42      779.66     15.44 o 
   2   6   5     1235.99     1408.91     23.46 o 
   4   6   5      145.64      118.66      6.31 o 
   6   6   5     1969.55     1984.62     29.95 o 
   8   6   5     2462.02     2273.65     38.68 o 
  10   6   5      975.95      888.10     23.59 o 
  12   6   5       60.22       73.65     10.31 o 
  14   6   5      184.51      180.13     13.56 o 
  16   6   5        8.85       16.85      9.62 o 
  18   6   5        4.58        1.92      8.35 o 
 -21   7   5      232.40      247.92     16.89 o 
 -19   7   5      333.54      375.35     18.82 o 
 -17   7   5       61.80       82.88     10.84 o 
 -15   7   5      656.58      639.95     28.17 o 
 -13   7   5        0.02        4.76      7.14 o 
 -11   7   5       56.56       62.84      8.71 o 
  -9   7   5      495.85      475.57     20.90 o 
  -7   7   5      102.85      100.27      6.16 o 
  -5   7   5      216.20      193.12      8.47 o 
  -3   7   5      262.58      311.96     14.98 o 
  -1   7   5     1009.55     1086.63     18.26 o 
   1   7   5      975.44     1059.65     18.50 o 
   3   7   5      158.40      149.20      7.31 o 
   5   7   5      119.61      116.76      8.84 o 
   7   7   5      198.33      186.61      8.29 o 
   9   7   5     4211.85     4197.61     56.89 o 
  11   7   5     1025.96     1056.12     31.61 o 
  13   7   5       39.24       48.80      9.52 o 
  15   7   5      359.90      323.35     18.35 o 
  17   7   5      109.55      153.93     17.64 o 
 -20   8   5      388.24      429.34     22.24 o 
 -18   8   5      394.56      384.10     19.32 o 
 -16   8   5       10.20       19.61      8.35 o 
 -14   8   5      349.89      330.62     19.93 o 
 -12   8   5     1626.78     1642.33     36.26 o 
 -10   8   5       57.15       33.33      7.14 o 
  -8   8   5      128.25      123.65     10.51 o 
  -6   8   5      892.32     1036.11     28.74 o 
  -4   8   5        2.89        5.10      4.52 o 
  -2   8   5     2182.54     2247.34     36.92 o 
   0   8   5      248.02      208.12      7.74 o 
   2   8   5      688.43      618.55     16.02 o 
   4   8   5      181.29      168.78     11.32 o 
   6   8   5     2157.80     2115.99     32.64 o 
   8   8   5      767.91      715.04     16.12 o 
  10   8   5      154.18      103.98     11.83 o 
  12   8   5       79.64      119.98     11.90 o 
  14   8   5      329.46      342.63     17.17 o 
  16   8   5        6.35       13.64      9.45 o 
 -19   9   5     1058.99     1132.41     46.04 o 
 -17   9   5       36.66       49.36      9.98 o 
 -15   9   5        0.99        2.54      7.57 o 
 -13   9   5       64.24       66.70      9.98 o 
 -11   9   5     2577.60     2529.68     81.09 o 
  -9   9   5       36.15       38.05      7.57 o 
  -7   9   5      140.32      135.74      8.81 o 
  -5   9   5      479.30      468.52     14.39 o 
  -3   9   5      359.07      385.19     12.56 o 
  -1   9   5      377.04      450.77     24.43 o 
   1   9   5     1685.60     1657.42     30.61 o 
   3   9   5      193.89      161.61      7.52 o 
   5   9   5     1054.17     1053.92     23.68 o 
   7   9   5      275.69      191.80      8.76 o 
   9   9   5       76.61       76.82      6.74 o 
  11   9   5       91.68       91.67     10.51 o 
  13   9   5        0.27        8.57      7.57 o 
  15   9   5      344.65      319.91     18.35 o 
 -18  10   5      310.06      315.27     18.35 o 
 -16  10   5       91.09      109.33     12.38 o 
 -14  10   5        0.72       -2.04      8.25 o 
 -12  10   5      138.67      130.37     11.90 o 
 -10  10   5       86.80       60.30      9.52 o 
  -8  10   5     4483.64     4181.57     73.18 o 
  -6  10   5        7.73        9.92      5.22 o 
  -4  10   5      382.46      359.98     13.26 o 
  -2  10   5       36.37       27.88      5.92 o 
   0  10   5     4934.77     4344.33     65.13 o 
   2  10   5     2346.06     2264.57     39.13 o 
   4  10   5      280.04      262.84     11.78 o 
   6  10   5        6.07        0.43      5.13 o 
   8  10   5      463.49      527.08     14.70 o 
  10  10   5      574.71      602.00     18.10 o 
  12  10   5       25.71       16.32      8.08 o 
  14  10   5        6.85        8.42      8.71 o 
 -17  11   5        4.33       -8.33      9.96 o 
 -15  11   5       48.27       61.73     11.14 o 
 -13  11   5        9.07       -1.36      8.08 o 
 -11  11   5      423.71      400.44     18.35 o 
  -9  11   5       19.82       16.82      7.57 o 
  -7  11   5      870.83      896.21     25.52 o 
  -5  11   5     1350.91     1256.61     26.55 o 
  -3  11   5     1331.43     1332.24     27.48 o 
  -1  11   5     1192.72     1162.12     32.42 o 
   1  11   5     2362.40     2198.91     38.65 o 
   3  11   5     1181.45     1107.19     25.08 o 
   5  11   5       63.79       73.73     10.69 o 
   7  11   5      264.48      230.80     12.13 o 
   9  11   5       23.03        2.69      5.37 o 
  11  11   5        6.91       33.33     13.47 o 
  13  11   5      104.49      121.82     20.20 o 
 -16  12   5      111.93      145.34     15.34 o 
 -14  12   5        0.31       -5.82      8.25 o 
 -12  12   5       47.72       32.23      8.71 o 
 -10  12   5       83.29       95.54     12.38 o 
  -8  12   5       62.58       85.03     11.14 o 
  -6  12   5       97.42       91.58     13.38 o 
  -4  12   5      312.64      309.21     13.93 o 
  -2  12   5      340.22      332.86     13.93 o 
   0  12   5      432.87      402.72     14.39 o 
   2  12   5      242.92      230.16     11.78 o 
   4  12   5     1433.68     1334.55     32.68 o 
   6  12   5        0.34        0.00      7.14 o 
   8  12   5        0.12       12.70      7.57 o 
  10  12   5      166.72      173.00     21.70 o 
  12  12   5      431.33      471.32     47.61 o 
 -13  13   5      108.92      133.78     14.45 o 
 -11  13   5        2.56        0.34      8.08 o 
  -9  13   5      100.65      123.97     12.93 o 
  -7  13   5      123.51      152.58     13.56 o 
  -5  13   5       13.68        0.56      8.93 o 
  -3  13   5       58.12       67.19     10.51 o 
  -1  13   5       18.58        7.93      7.57 o 
   1  13   5       99.92      116.66     11.90 o 
   3  13   5       25.02       13.65      7.57 o 
   5  13   5       21.41       12.58      8.08 o 
   7  13   5       14.14        9.52      7.57 o 
   9  13   5      441.43      467.37     23.13 o 
  11  13   5      904.67      926.13     43.76 o 
 -12  14   5       13.51       15.38     13.21 o 
 -10  14   5      201.45      208.33     19.24 o 
  -8  14   5      221.10      210.09     19.24 o 
  -6  14   5        2.78       -0.95      9.80 o 
  -4  14   5      118.85      134.42     15.40 o 
  -2  14   5       73.73       57.13     13.74 o 
   0  14   5       35.45       26.18      9.52 o 
   2  14   5       17.57       21.76      8.08 o 
   4  14   5      116.91      120.86     13.06 o 
   6  14   5       33.17       40.47      9.52 o 
   8  14   5       29.09       22.42      9.06 o 
  -9  15   5        7.87       16.48     12.61 o 
  -7  15   5      137.09      181.16     19.24 o 
  -5  15   5        6.72        5.24      9.80 o 
  -3  15   5       37.16       47.97     12.61 o 
  -1  15   5      154.86      186.74     19.24 o 
   1  15   5      129.35      135.61     13.56 o 
   3  15   5      100.31      111.99     13.77 o 
   5  15   5        0.04        3.66      8.71 o 
 -24   0   6       25.94       52.37     23.80 o 
 -22   0   6       99.60      113.52     26.18 o 
 -20   0   6      228.81      211.63     21.42 o 
 -18   0   6      759.09      657.13     30.30 o 
 -16   0   6       29.13       40.55      8.25 o 
 -14   0   6     1549.33     1498.23     34.00 o 
 -12   0   6     2642.68     2672.51     56.51 o 
 -10   0   6     1185.01     1079.74     30.07 o 
  -8   0   6     2183.96     2463.68     47.42 o 
  -6   0   6       30.10       63.08     14.28 o 
  -4   0   6     1674.65     1938.75     44.63 o 
  -2   0   6     7441.50     7038.16    146.41 o 
   2   0   6       14.18        4.76      3.89 o 
   4   0   6      620.26      598.68     16.75 o 
   6   0   6     4037.36     4075.39     94.26 o 
   8   0   6     1397.81     1302.09     40.40 o 
  10   0   6       16.89        5.71      7.92 o 
  12   0   6     1787.31     1752.19     53.86 o 
  14   0   6      154.01      133.47     16.83 o 
  16   0   6      500.35      484.64     30.30 o 
  18   0   6      406.73      516.56     33.66 o 
 -23   1   6       15.49       16.66     13.47 o 
 -21   1   6      335.83      309.59     16.89 o 
 -19   1   6     1424.15     1379.84     34.45 o 
 -17   1   6        0.01       -3.66      4.83 o 
 -15   1   6       18.94       28.56      5.71 o 
 -13   1   6       54.68       58.30      7.98 o 
 -11   1   6     3978.07     4122.98     53.60 o 
  -9   1   6        0.32        0.00      2.46 o 
  -7   1   6      794.06      781.92     13.78 o 
  -5   1   6     5354.77     5963.11     72.84 o 
  -3   1   6      153.54      155.45      5.43 o 
  -1   1   6      859.66     1095.01     17.12 o 
   1   1   6     1092.22     1233.36     18.72 o 
   3   1   6      327.24      321.64      8.92 o 
   5   1   6     6050.85     5933.48     81.21 o 
   7   1   6      210.45      206.03     10.51 o 
   9   1   6      100.74      123.27      9.52 o 
  11   1   6      498.65      517.88     19.24 o 
  13   1   6       28.87       22.22      8.25 o 
  15   1   6     1654.82     1638.48     52.69 o 
  17   1   6       25.13       21.97      8.71 o 
  19   1   6       17.13       13.09      9.52 o 
 -22   2   6        3.40       -3.17      7.57 o 
 -20   2   6      146.83      117.97     11.54 o 
 -18   2   6     1906.11     1825.51     34.38 o 
 -16   2   6      362.47      321.76     14.09 o 
 -14   2   6      276.03      240.58     10.09 o 
 -12   2   6      622.66      593.83     13.84 o 
 -10   2   6       30.38       24.82      4.52 o 
  -8   2   6      155.45      130.90      6.69 o 
  -6   2   6     2489.49     2653.76     43.99 o 
  -4   2   6     1868.26     1707.95     25.82 o 
  -2   2   6        0.00        3.81      2.24 o 
   0   2   6     1033.01     1173.98     18.07 o 
   2   2   6      894.48      731.64     13.08 o 
   4   2   6      297.96      304.14     11.36 o 
   6   2   6      262.90      280.27      8.07 o 
   8   2   6      668.53      657.67     22.18 o 
  10   2   6        0.47        5.29      6.23 o 
  12   2   6     1824.84     1641.17     36.84 o 
  14   2   6        4.16       -4.76      6.23 o 
  16   2   6        1.04       -1.59      7.57 o 
  18   2   6        8.73       31.25      9.06 o 
 -23   3   6       78.19       50.78     14.87 o 
 -21   3   6       74.04       74.40     11.14 o 
 -19   3   6      633.37      652.84     23.39 o 
 -17   3   6     6600.69     6278.33     91.08 o 
 -15   3   6       12.98       18.09      6.39 o 
 -13   3   6      716.93      662.71     16.53 o 
 -11   3   6        5.20        8.57      4.26 o 
  -9   3   6     6504.11     6560.25     90.68 o 
  -7   3   6      141.23       76.86      5.22 o 
  -5   3   6      197.53      229.69      9.88 o 
  -3   3   6      268.12      187.26      9.23 o 
  -1   3   6      158.26       93.00      5.22 o 
   1   3   6       66.69      115.49      5.83 o 
   3   3   6    20701.35    20466.12    239.05 o 
   5   3   6        6.99       15.64      3.17 o 
   7   3   6        5.75        5.95      2.75 o 
   9   3   6      725.96      752.67     21.42 o 
  11   3   6     6581.37     6300.94    118.19 o 
  13   3   6     3347.01     3219.75     61.27 o 
  15   3   6       27.45       23.80      9.62 o 
  17   3   6       68.35       46.81     10.51 o 
  19   3   6      246.37      263.50     19.04 o 
 -22   4   6      446.90      418.95     20.13 o 
 -20   4   6       43.64       50.58      8.84 o 
 -18   4   6      400.08      423.55     16.68 o 
 -16   4   6     3876.18     3662.09     59.14 o 
 -14   4   6     1988.47     2028.38     53.77 o 
 -12   4   6      336.42      374.54     16.03 o 
 -10   4   6      247.59      251.15      9.62 o 
  -8   4   6     4880.79     4721.16     66.79 o 
  -6   4   6     4373.43     3979.22     58.00 o 
  -4   4   6      701.30      792.85     14.90 o 
  -2   4   6        0.06       -4.23      3.11 o 
   0   4   6    10219.76    10163.55    121.46 o 
   2   4   6     6085.09     6005.50     74.49 o 
   4   4   6       28.44       39.52      4.31 o 
   6   4   6        4.18        2.38      2.75 o 
   8   4   6     2130.87     2073.10     34.59 o 
  10   4   6     3911.77     3728.22     65.43 o 
  12   4   6      146.01      190.14     12.93 o 
  14   4   6      834.87      697.82     23.80 o 
  16   4   6      520.55      507.46     21.42 o 
  18   4   6       10.63       13.13     10.31 o 
 -21   5   6      318.75      301.56     15.27 o 
 -19   5   6        7.31        5.29      8.15 o 
 -17   5   6       59.56       57.46      8.84 o 
 -15   5   6      303.38      316.48     16.91 o 
 -13   5   6      299.01      317.78     12.02 o 
 -11   5   6       91.06      107.26      7.92 o 
  -9   5   6     1200.24     1148.97     21.93 o 
  -7   5   6       67.30       58.26      7.96 o 
  -5   5   6      309.45      347.27      8.24 o 
  -3   5   6       62.77       67.30      5.06 o 
  -1   5   6       44.02       38.90      4.31 o 
   1   5   6        3.72        3.17      3.89 o 
   3   5   6      341.28      265.27      8.29 o 
   5   5   6      169.64      204.73      8.47 o 
   7   5   6       69.28       80.38      6.74 o 
   9   5   6       27.74       11.90      7.56 o 
  11   5   6      178.21      165.03     11.90 o 
  13   5   6        9.69       15.64      8.08 o 
  15   5   6      134.58      125.21     14.16 o 
  17   5   6       73.17       77.35     11.90 o 
 -22   6   6       89.45      112.18     28.54 o 
 -20   6   6      355.50      352.41     18.15 o 
 -18   6   6      169.00      144.09     13.56 o 
 -16   6   6        3.53       -3.63      5.92 o 
 -14   6   6      440.89      397.06     14.23 o 
 -12   6   6      579.54      599.06     16.53 o 
 -10   6   6        1.75        9.52      4.52 o 
  -8   6   6       30.86       40.36      5.71 o 
  -6   6   6      193.86      157.98      5.58 o 
  -4   6   6      810.71      926.79     16.06 o 
  -2   6   6     1200.02     1265.36     21.29 o 
   0   6   6      154.02      129.79      6.93 o 
   2   6   6        0.14       -2.04      3.17 o 
   4   6   6      266.09      210.78      8.29 o 
   6   6   6      392.12      377.27     10.89 o 
   8   6   6      263.14      285.73      9.33 o 
  10   6   6      315.16      253.69     17.57 o 
  12   6   6      141.84      163.83     12.93 o 
  14   6   6       22.85       22.71      8.71 o 
  16   6   6        0.54       -0.32      7.57 o 
  18   6   6        4.67        0.00      9.52 o 
 -21   7   6       47.86       53.40     21.99 o 
 -19   7   6        2.15       -0.68      8.08 o 
 -17   7   6        0.03      -11.43      7.57 o 
 -15   7   6      771.85      771.79     24.91 o 
 -13   7   6     1181.90     1194.62     29.68 o 
 -11   7   6      258.12      256.95     13.56 o 
  -9   7   6        2.61       -9.09      5.13 o 
  -7   7   6      404.21      370.64     26.60 o 
  -5   7   6     1605.14     1815.41     43.00 o 
  -3   7   6      157.06      156.96      6.09 o 
  -1   7   6     1533.08     1548.84     24.15 o 
   1   7   6     2958.95     3031.62     41.99 o 
   3   7   6      278.22      272.66     11.19 o 
   5   7   6       26.29       32.69      4.90 o 
   7   7   6       29.27       40.24      5.68 o 
   9   7   6      693.65      711.93     35.96 o 
  11   7   6      162.96      122.66     11.90 o 
  13   7   6      124.77      111.22     12.38 o 
  15   7   6      469.66      456.80     21.95 o 
  17   7   6      613.22      681.71     26.18 o 
 -20   8   6      177.46      173.36     17.87 o 
 -18   8   6       77.34       58.21     17.18 o 
 -16   8   6      689.65      638.85     23.80 o 
 -14   8   6      199.20      169.44     17.87 o 
 -12   8   6      701.54      686.60     21.95 o 
 -10   8   6       28.33       38.72      7.57 o 
  -8   8   6      413.25      464.35     20.61 o 
  -6   8   6       40.93       40.08      7.57 o 
  -4   8   6      260.18      276.05     11.04 o 
  -2   8   6      198.50      234.78     10.09 o 
   0   8   6       74.79       77.78      5.47 o 
   2   8   6      429.16      408.19     12.25 o 
   4   8   6      484.70      475.48     12.85 o 
   6   8   6       17.37       20.74      4.90 o 
   8   8   6      607.02      577.61     15.61 o 
  10   8   6        6.47       -1.12      6.51 o 
  12   8   6       86.57       80.51     12.61 o 
  14   8   6      158.04      154.79     13.98 o 
  16   8   6     1045.28     1165.48     49.21 o 
 -19   9   6       27.22       13.21      9.06 o 
 -17   9   6       33.81       29.32      9.98 o 
 -15   9   6      467.01      413.46     20.83 o 
 -13   9   6        4.08       12.70      7.57 o 
 -11   9   6       81.21       76.58     13.74 o 
  -9   9   6     1023.63      987.64     32.30 o 
  -7   9   6      886.05      929.68     24.91 o 
  -5   9   6      108.56      158.09      9.14 o 
  -3   9   6      155.59      136.82      8.47 o 
  -1   9   6       26.56       28.09      5.71 o 
   1   9   6       33.20       52.37      6.39 o 
   3   9   6      704.07      770.89     19.54 o 
   5   9   6      135.28      131.30      7.52 o 
   7   9   6     1427.08     1160.86     22.88 o 
   9   9   6      386.41      426.44     21.70 o 
  11   9   6      240.44      204.64     21.30 o 
  13   9   6      289.35      263.69     19.09 o 
  15   9   6        0.82        8.06      9.06 o 
 -18  10   6        0.13       -4.01      9.98 o 
 -16  10   6        5.04       -1.70     10.50 o 
 -14  10   6        1.21        1.06      9.62 o 
 -12  10   6       80.02       73.50     10.51 o 
 -10  10   6        5.33        9.84      7.57 o 
  -8  10   6      496.20      485.61     36.42 o 
  -6  10   6     1174.76     1206.18     29.75 o 
  -4  10   6       66.33       55.15      7.44 o 
  -2  10   6      261.04      287.73     12.25 o 
   0  10   6      760.75      735.73     19.38 o 
   2  10   6      383.23      391.12     13.93 o 
   4  10   6       21.66       29.73      6.69 o 
   6  10   6       16.87       21.90      6.39 o 
   8  10   6        0.22       -4.76      5.71 o 
  10  10   6        0.99        2.56      8.37 o 
  12  10   6       53.62       74.68     15.80 o 
  14  10   6      104.97       74.37     11.98 o 
 -17  11   6      119.64      144.87     14.78 o 
 -15  11   6      323.42      298.28     17.87 o 
 -13  11   6        0.29        6.35      7.57 o 
 -11  11   6     1503.66     1505.44     44.67 o 
  -9  11   6        9.87        7.62      7.57 o 
  -7  11   6     1291.81     1175.19     43.77 o 
  -5  11   6      600.70      629.29     21.22 o 
  -3  11   6      132.53      108.06      9.20 o 
  -1  11   6      895.12      866.75     22.40 o 
   1  11   6      574.82      523.66     16.87 o 
   3  11   6       74.98       81.86      8.52 o 
   5  11   6     1078.98      945.92     33.00 o 
   7  11   6        1.02       -2.78      5.22 o 
   9  11   6       53.77       48.29     10.99 o 
  11  11   6      492.09      468.30     31.85 o 
  13  11   6        0.51       -3.17     14.87 o 
 -16  12   6       21.09       -8.79      8.71 o 
 -14  12   6        2.36       -0.37      8.71 o 
 -12  12   6       41.56       51.08     11.14 o 
 -10  12   6      518.23      580.37     22.52 o 
  -8  12   6      110.92       63.15     10.51 o 
  -6  12   6       40.51       28.22     10.31 o 
  -4  12   6      123.00      130.52     12.38 o 
  -2  12   6      142.96      138.46     10.14 o 
   0  12   6        2.39       -4.76      5.71 o 
   2  12   6        2.64       -0.95      6.39 o 
   4  12   6        0.84       12.38      6.39 o 
   6  12   6       20.76       23.80      8.08 o 
   8  12   6       42.03       36.24      9.47 o 
  10  12   6       18.34       21.42     13.47 o 
 -13  13   6      196.68      202.22     16.40 o 
 -11  13   6      174.08      160.98     15.34 o 
  -9  13   6      315.22      372.37     21.30 o 
  -7  13   6      273.61      246.30     16.40 o 
  -5  13   6      232.54      257.20     18.55 o 
  -3  13   6        0.83       -0.32     10.31 o 
  -1  13   6      518.84      521.84     20.75 o 
   1  13   6       90.56       85.48     10.51 o 
   3  13   6      111.64       92.70     11.14 o 
   5  13   6      473.09      478.01     19.56 o 
   7  13   6      494.06      530.51     21.22 o 
   9  13   6      170.57      231.29     33.19 o 
 -10  14   6      129.15      211.20     20.04 o 
  -8  14   6       10.57       27.54     11.72 o 
  -6  14   6      279.23      277.95     21.99 o 
  -4  14   6        6.80        1.59     10.99 o 
  -2  14   6      140.73      185.47     17.27 o 
   0  14   6      116.87      141.85     16.49 o 
   2  14   6      290.01      284.14     20.61 o 
   4  14   6      632.43      639.34     33.67 o 
   6  14   6       36.88       39.59      9.98 o 
  -7  15   6       29.73       41.73     14.50 o 
  -5  15   6      148.28      206.96     20.95 o 
  -3  15   6        7.67       22.22     10.99 o 
  -1  15   6       96.93      145.78     21.75 o 
   1  15   6       38.95       28.90     11.72 o 
   3  15   6       31.90       28.06     14.43 o 
 -23   1   7       32.91       12.09      8.71 o 
 -21   1   7       14.26       22.61      9.52 o 
 -19   1   7       10.62        7.14      7.14 o 
 -17   1   7        8.96       11.90      7.14 o 
 -15   1   7      123.71      108.07      7.92 o 
 -13   1   7       27.00       26.18      5.22 o 
 -11   1   7      289.69      276.57      8.58 o 
  -9   1   7     1180.93     1301.46     20.67 o 
  -7   1   7      223.31      226.42      6.21 o 
  -5   1   7    19099.21    19418.13    248.67 o 
  -3   1   7     4818.11     4827.30     60.85 o 
  -1   1   7    15025.91    15842.07    185.61 o 
   1   1   7      470.20      541.20     11.66 o 
   3   1   7     2694.76     2764.49     46.49 o 
   5   1   7       36.69       25.34      3.07 o 
   7   1   7     1394.97     1436.92     30.95 o 
   9   1   7       29.27       23.80      7.14 o 
  11   1   7      421.28      392.40     16.66 o 
  13   1   7        2.99        3.57      7.14 o 
  15   1   7       84.71       76.37     10.51 o 
  17   1   7       46.16       32.49     11.14 o 
 -22   2   7       29.92       41.02     15.12 o 
 -20   2   7       28.27       24.90      8.71 o 
 -18   2   7       61.17       60.10     10.48 o 
 -16   2   7       79.60       84.13      7.92 o 
 -14   2   7      104.09      127.75      8.18 o 
 -12   2   7      688.83      715.89     22.08 o 
 -10   2   7      337.85      318.38     10.38 o 
  -8   2   7      254.06      268.10      9.62 o 
  -6   2   7     3716.54     3731.16     60.01 o 
  -4   2   7     1900.21     2058.99     28.94 o 
  -2   2   7      114.29      100.85      6.03 o 
   0   2   7      224.72      236.40      8.02 o 
   2   2   7     2786.92     2744.35     41.16 o 
   4   2   7       83.59       97.47      5.03 o 
   6   2   7      225.81      203.75      7.48 o 
   8   2   7      202.98      224.93     13.06 o 
  10   2   7     1965.16     1938.03     40.47 o 
  12   2   7      209.32      176.15     12.38 o 
  14   2   7      114.80       90.82     11.14 o 
  16   2   7       15.86       22.44      8.08 o 
  18   2   7     1181.43     1311.61     37.45 o 
 -23   3   7        8.74       -2.04      9.62 o 
 -21   3   7       89.67       96.80     11.90 o 
 -19   3   7     2800.48     2782.25     55.83 o 
 -17   3   7      993.57      986.28     23.30 o 
 -15   3   7       13.35       17.31      5.71 o 
 -13   3   7      468.70      449.89     13.26 o 
 -11   3   7      165.56      161.31      8.47 o 
  -9   3   7      625.58      546.75     19.59 o 
  -7   3   7     1349.54     1288.16     26.02 o 
  -5   3   7        9.66        3.17      2.60 o 
  -3   3   7     1039.69     1206.30     19.34 o 
  -1   3   7        0.86        2.72      3.85 o 
   1   3   7        0.07       -6.12      3.67 o 
   3   3   7      700.20      790.76     14.81 o 
   5   3   7      190.33      149.95      6.93 o 
   7   3   7      951.94      961.23     23.80 o 
   9   3   7       88.29       81.08      9.52 o 
  11   3   7     1070.55     1105.21     34.84 o 
  13   3   7      432.02      347.15     17.17 o 
  15   3   7        9.15        4.08      8.08 o 
  17   3   7        1.35        9.16      8.71 o 
 -22   4   7       26.87       32.07      9.98 o 
 -20   4   7      211.07      199.31     14.78 o 
 -18   4   7       97.85       80.79      8.84 o 
 -16   4   7       96.50      110.99     11.28 o 
 -14   4   7       31.19       31.77      6.39 o 
 -12   4   7       57.04       51.96      6.69 o 
 -10   4   7      994.63     1027.58     21.40 o 
  -8   4   7       27.95       36.68      5.22 o 
  -6   4   7      126.81      150.84      7.44 o 
  -4   4   7       12.74       39.30      3.39 o 
  -2   4   7        6.51        4.76      2.75 o 
   0   4   7     1592.24     1682.75     25.87 o 
   2   4   7       63.30       60.27      6.63 o 
   4   4   7      263.27      297.97      9.29 o 
   6   4   7      585.88      560.30     12.32 o 
   8   4   7       76.99       87.02      9.52 o 
  10   4   7      534.52      491.93     18.35 o 
  12   4   7      216.32      218.62     31.50 o 
  14   4   7      427.75      447.74     20.75 o 
  16   4   7       46.79       35.34     12.37 o 
  18   4   7      102.20       87.69     13.56 o 
 -21   5   7       64.19       83.90     15.29 o 
 -19   5   7        0.25        6.77      7.34 o 
 -17   5   7     1565.61     1620.43     33.16 o 
 -15   5   7       19.85       12.04      6.51 o 
 -13   5   7      243.38      212.47     12.55 o 
 -11   5   7      357.86      347.27     12.56 o 
  -9   5   7       24.85       13.60      4.52 o 
  -7   5   7        0.99        2.86      4.26 o 
  -5   5   7        2.59        7.74      2.84 o 
  -3   5   7      272.68      294.61      8.92 o 
  -1   5   7     2067.12     2327.39     33.53 o 
   1   5   7      145.80      149.25      6.93 o 
   3   5   7     2043.37     2300.56     33.92 o 
   5   5   7      598.30      581.16     18.12 o 
   7   5   7      205.12      210.04      8.24 o 
   9   5   7     1391.47     1361.19     31.49 o 
  11   5   7      136.43       94.38     11.14 o 
  13   5   7       37.54       21.97      8.71 o 
  15   5   7       58.19       63.59     10.51 o 
  17   5   7        0.28        3.30      9.06 o 
 -22   6   7        3.02       -8.46     14.87 o 
 -20   6   7        5.27      -11.90      7.14 o 
 -18   6   7      570.66      542.85     21.22 o 
 -16   6   7      887.22      857.73     25.52 o 
 -14   6   7     3080.73     3106.47     73.55 o 
 -12   6   7      197.63      203.32     10.09 o 
 -10   6   7      131.05      141.84      8.47 o 
  -8   6   7     1432.47     1593.41     29.14 o 
  -6   6   7      972.11      914.27     19.00 o 
  -4   6   7      516.17      493.62     11.58 o 
  -2   6   7      342.73      353.56     12.42 o 
   0   6   7      290.51      312.07      9.52 o 
   2   6   7      852.60      850.49     22.81 o 
   4   6   7     1328.61     1310.08     22.54 o 
   6   6   7      141.75      155.00      7.98 o 
   8   6   7        4.22        8.33      7.14 o 
  10   6   7      687.00      765.02     23.80 o 
  12   6   7      236.63      259.87     15.34 o 
  14   6   7        0.89       -4.76      7.14 o 
  16   6   7      355.97      348.80     19.56 o 
 -21   7   7      552.76      569.86     24.91 o 
 -19   7   7        0.94        4.76      9.52 o 
 -17   7   7       51.87       34.08      9.98 o 
 -15   7   7     5087.25     5261.96    102.39 o 
 -13   7   7      363.27      366.61     16.66 o 
 -11   7   7      283.55      318.27     15.96 o 
  -9   7   7      106.13      139.92     10.51 o 
  -7   7   7      160.30      161.64     10.51 o 
  -5   7   7      521.33      526.08     23.37 o 
  -3   7   7      262.03      296.26     11.16 o 
  -1   7   7      349.60      377.31     11.54 o 
   1   7   7      465.52      480.58     12.32 o 
   3   7   7      129.48      122.13      7.31 o 
   5   7   7     1702.14     1754.97     35.84 o 
   7   7   7      506.52      518.68     14.01 o 
   9   7   7     1151.91     1143.58     43.98 o 
  11   7   7       41.91       46.61      9.98 o 
  13   7   7      102.83      126.34     13.56 o 
  15   7   7     1059.94     1084.65     32.07 o 
 -20   8   7      101.90       97.84     13.56 o 
 -18   8   7      271.44      296.47     17.73 o 
 -16   8   7       11.05        5.90     12.37 o 
 -14   8   7       24.18       15.64      8.93 o 
 -12   8   7      187.23      178.81     13.56 o 
 -10   8   7        0.68        2.86      7.57 o 
  -8   8   7      203.34      180.33     12.38 o 
  -6   8   7        2.35        1.59      6.23 o 
  -4   8   7      195.32      175.80      9.14 o 
  -2   8   7      132.66      146.01      8.18 o 
   0   8   7     1929.42     2061.34     36.12 o 
   2   8   7        0.68        1.59      3.89 o 
   4   8   7       48.30       46.06      6.06 o 
   6   8   7     4661.67     4947.26     66.66 o 
   8   8   7      250.97      239.80     13.98 o 
  10   8   7      313.00      288.51     15.73 o 
  12   8   7      241.47      200.67     15.34 o 
  14   8   7      710.68      847.13     35.05 o 
 -19   9   7       32.30       12.59     12.86 o 
 -17   9   7       44.78       16.29      9.98 o 
 -15   9   7       18.79       25.03      9.06 o 
 -13   9   7       58.33       61.45      9.98 o 
 -11   9   7      147.54      130.05     12.38 o 
  -9   9   7      893.69      947.53     26.72 o 
  -7   9   7      476.70      420.22     17.73 o 
  -5   9   7      768.73      751.12     22.52 o 
  -3   9   7     1269.91     1303.93     26.64 o 
  -1   9   7     1249.38     1248.28     26.22 o 
   1   9   7     1464.33     1421.78     27.96 o 
   3   9   7      299.37      255.06     12.93 o 
   5   9   7     1994.84     1925.50     38.35 o 
   7   9   7      194.65      152.51      8.76 o 
   9   9   7      837.81      783.47     42.01 o 
  11   9   7        0.59       -1.02      8.08 o 
  13   9   7      386.56      411.67     20.13 o 
 -18  10   7       89.85       65.13     12.38 o 
 -16  10   7      514.85      526.58     23.62 o 
 -14  10   7        1.83        0.57      8.93 o 
 -12  10   7      325.05      273.34     16.66 o 
 -10  10   7      347.77      331.65     17.17 o 
  -8  10   7     1645.86     1638.49     54.29 o 
  -6  10   7     2371.23     2280.07     46.98 o 
  -4  10   7     1231.95     1261.75     36.38 o 
  -2  10   7      717.40      835.76     21.64 o 
   0  10   7     1250.34     1270.94     27.12 o 
   2  10   7      191.12      138.41     10.98 o 
   4  10   7      859.93      864.33     22.39 o 
   6  10   7       63.67       93.24     10.67 o 
   8  10   7      120.97      117.76     11.54 o 
  10  10   7        0.64       11.55     10.30 o 
  12  10   7       30.99       12.70     10.99 o 
 -17  11   7      140.30      151.64     15.96 o 
 -15  11   7       17.58       11.21      9.06 o 
 -13  11   7      452.50      429.01     23.71 o 
 -11  11   7       83.45       78.35     11.54 o 
  -9  11   7      687.54      686.34     24.91 o 
  -7  11   7      629.44      638.06     33.70 o 
  -5  11   7     1386.54     1405.06     35.06 o 
  -3  11   7      311.28      329.53     25.43 o 
  -1  11   7      728.32      743.91     20.81 o 
   1  11   7       35.60       23.80      8.57 o 
   3  11   7      129.35      182.17     15.84 o 
   5  11   7      280.69      298.25     18.26 o 
   7  11   7       49.93       68.07      9.98 o 
   9  11   7      110.74       70.91     11.72 o 
  11  11   7      154.98      152.89     16.03 o 
 -14  12   7       41.63       49.26     11.54 o 
 -12  12   7       50.97       47.16     10.51 o 
 -10  12   7      582.66      458.65     21.22 o 
  -8  12   7      678.65      685.63     37.79 o 
  -6  12   7      819.23      862.39     27.30 o 
  -4  12   7       37.85       26.73      8.71 o 
  -2  12   7       29.44       35.89      8.71 o 
   0  12   7        2.75       13.33      6.39 o 
   2  12   7        5.90        0.95      6.39 o 
   4  12   7       72.67       71.92     10.51 o 
   6  12   7       36.95       39.04      8.52 o 
   8  12   7       76.50       36.50     14.87 o 
  10  12   7        0.19       -9.52     19.04 o 
 -13  13   7        4.98       16.66     12.37 o 
 -11  13   7       68.22       39.41     10.51 o 
  -9  13   7       71.97       64.28     11.54 o 
  -7  13   7       22.15       14.28      9.98 o 
  -5  13   7      203.79      200.87     15.80 o 
  -3  13   7       49.14       33.79      9.75 o 
  -1  13   7       47.00       39.19      8.71 o 
   1  13   7       18.71        2.38      8.25 o 
   3  13   7       45.85       27.83     11.68 o 
   5  13   7      101.88      111.10     12.38 o 
   7  13   7      314.98      382.61     22.80 o 
 -10  14   7        8.83        9.36     10.31 o 
  -8  14   7        5.05        8.79      8.71 o 
  -6  14   7        0.73       -1.59     10.99 o 
  -4  14   7       32.90       34.35     11.72 o 
  -2  14   7       94.15       92.11     18.69 o 
   0  14   7        4.65        1.52     18.31 o 
   2  14   7      181.04      196.16     18.18 o 
   4  14   7      674.43      775.84     30.92 o 
  -3  15   7       64.18       47.61     13.74 o 
  -1  15   7        2.69       19.72     11.72 o 
 -22   0   8       85.48       95.45     16.83 o 
 -20   0   8       63.16       42.85     14.28 o 
 -18   0   8       20.00       16.66     10.10 o 
 -16   0   8       61.22       49.53     11.43 o 
 -14   0   8      662.47      656.99     30.30 o 
 -12   0   8     8549.15     8550.84    249.94 o 
 -10   0   8       23.80       24.60      6.55 o 
  -8   0   8       89.27      103.85      9.89 o 
  -6   0   8      593.10      646.09     18.85 o 
  -4   0   8    83367.92    84788.50   1391.71 o 
  -2   0   8     8044.24     7900.29    136.50 o 
   0   0   8      348.73      299.31     20.34 o 
   2   0   8       49.39       64.70      6.93 o 
   4   0   8     1100.17     1156.91     28.02 o 
   6   0   8      577.10      535.85     25.08 o 
   8   0   8     3830.61     3715.51    126.16 o 
  10   0   8     1447.15     1375.89     47.13 o 
  12   0   8       73.15       72.90     14.87 o 
  14   0   8        1.30       10.20     11.43 o 
  16   0   8     1578.11     1678.58     92.84 o 
 -23   1   8      163.01      129.86     14.28 o 
 -21   1   8       25.52       10.62      8.71 o 
 -19   1   8        5.43        2.38      7.14 o 
 -17   1   8      185.22      193.98     13.56 o 
 -15   1   8      330.41      331.57     15.34 o 
 -13   1   8     1349.51     1286.16     25.19 o 
 -11   1   8      477.15      427.59     13.26 o 
  -9   1   8      124.53      144.94      6.09 o 
  -7   1   8      594.95      687.49     21.22 o 
  -5   1   8     2683.98     2967.05     39.76 o 
  -3   1   8      173.78      194.55      9.84 o 
  -1   1   8     2491.37     2591.95     35.60 o 
   1   1   8       27.47       32.00      4.31 o 
   3   1   8      132.78      160.36      6.93 o 
   5   1   8      595.71      619.99     13.58 o 
   7   1   8      747.47      701.17     29.55 o 
   9   1   8        0.17       -2.64      6.23 o 
  11   1   8        0.01        6.35      7.57 o 
  13   1   8      144.72      137.34     12.93 o 
  15   1   8      115.27       95.28     11.90 o 
  17   1   8      181.37      197.96     17.17 o 
 -22   2   8      152.83      153.78     14.28 o 
 -20   2   8      672.11      610.22     21.95 o 
 -18   2   8     1505.36     1444.93     35.71 o 
 -16   2   8        3.61        1.19      7.56 o 
 -14   2   8      365.94      364.50     13.26 o 
 -12   2   8       34.67       35.16      5.71 o 
 -10   2   8        0.41       -2.38      3.37 o 
  -8   2   8      634.10      718.25     16.53 o 
  -6   2   8      111.14      124.45      5.86 o 
  -4   2   8     1891.70     1846.00     30.10 o 
  -2   2   8       10.48       23.80      3.89 o 
   0   2   8      123.27      138.00      6.06 o 
   2   2   8      548.21      596.21     13.08 o 
   4   2   8     1180.58     1206.99     20.23 o 
   6   2   8      327.25      296.53     14.28 o 
   8   2   8      416.58      406.44     17.18 o 
  10   2   8     2175.26     1994.00     42.85 o 
  12   2   8      355.07      280.15     16.66 o 
  14   2   8      262.85      240.01     16.66 o 
  16   2   8        7.39       -6.12     10.70 o 
 -21   3   8        5.26      -11.90     10.31 o 
 -19   3   8       17.05       26.00      8.71 o 
 -17   3   8       41.93       30.47      9.80 o 
 -15   3   8      225.54      206.51     10.70 o 
 -13   3   8        2.49        4.42      5.20 o 
 -11   3   8      113.90      116.78      7.92 o 
  -9   3   8       24.74       27.37      5.22 o 
  -7   3   8      139.75      147.73     10.01 o 
  -5   3   8      646.59      609.23     14.88 o 
  -3   3   8     1339.68     1475.20     23.24 o 
  -1   3   8       81.22       85.03      5.30 o 
   1   3   8      264.88      248.96     14.42 o 
   3   3   8     1652.51     1691.03     26.79 o 
   5   3   8       12.30        4.17      4.31 o 
   7   3   8      565.38      544.30     19.04 o 
   9   3   8        5.67        2.38      5.60 o 
  11   3   8     1506.56     1517.49     35.71 o 
  13   3   8       41.35       42.60      9.98 o 
  15   3   8      182.15      162.24     15.34 o 
  17   3   8        2.67        1.70      8.08 o 
 -22   4   8       79.05       67.76     11.54 o 
 -20   4   8       29.68       33.33      9.52 o 
 -18   4   8      273.15      297.31     16.40 o 
 -16   4   8      145.08      145.92      9.87 o 
 -14   4   8      583.65      625.24     17.61 o 
 -12   4   8      476.77      525.84     20.21 o 
 -10   4   8        9.54        1.46      4.83 o 
  -8   4   8     1157.85     1253.51     24.63 o 
  -6   4   8      142.98      159.68      7.92 o 
  -4   4   8      673.59      736.24     15.71 o 
  -2   4   8      281.88      276.24      8.92 o 
   0   4   8      109.59       81.40      8.14 o 
   2   4   8       30.61       37.27      6.27 o 
   4   4   8      122.79      142.67      6.93 o 
   6   4   8       27.72       35.23      5.71 o 
   8   4   8      652.25      678.93     21.22 o 
  10   4   8       75.03       65.24     10.59 o 
  12   4   8     1572.74     1618.92     38.64 o 
  14   4   8      169.41      178.29     15.96 o 
  16   4   8        2.13        7.69      8.71 o 
 -21   5   8       46.93       43.86     12.58 o 
 -19   5   8     1002.38     1017.91     29.68 o 
 -17   5   8       15.68       11.37      7.03 o 
 -15   5   8      102.48       92.04      8.84 o 
 -13   5   8       13.04        3.97      5.32 o 
 -11   5   8      400.11      423.96     17.64 o 
  -9   5   8      570.66      586.72     27.73 o 
  -7   5   8     1381.06     1511.74     28.37 o 
  -5   5   8        5.63        7.48      4.52 o 
  -3   5   8      252.66      244.89     15.57 o 
  -1   5   8       11.15       16.37      4.31 o 
   1   5   8      124.16      140.86      7.10 o 
   3   5   8     1302.78     1384.21     23.53 o 
   5   5   8       89.48       93.89      7.44 o 
   7   5   8      359.23      354.36     15.34 o 
   9   5   8      179.13      159.15     18.55 o 
  11   5   8      100.87       86.95     11.68 o 
  13   5   8       68.72       85.90     11.90 o 
  15   5   8       20.62       23.97      9.45 o 
 -20   6   8       42.75       19.04     10.99 o 
 -18   6   8       26.24       24.99      9.52 o 
 -16   6   8        0.71       -5.44      8.25 o 
 -14   6   8       58.69       53.14      8.71 o 
 -12   6   8     1183.84     1217.31     30.29 o 
 -10   6   8        0.97        0.34      4.52 o 
  -8   6   8     1181.30     1153.77     31.26 o 
  -6   6   8        3.18        7.00      3.61 o 
  -4   6   8       13.07        9.77      3.90 o 
  -2   6   8     1328.17     1399.58     23.75 o 
   0   6   8       95.70       81.54      8.61 o 
   2   6   8       18.72       25.51      4.90 o 
   4   6   8       40.87       45.88      5.83 o 
   6   6   8     1849.73     1832.08     29.95 o 
   8   6   8      176.74      169.85     12.38 o 
  10   6   8      284.02      282.53     24.05 o 
  12   6   8       41.01       47.76      9.98 o 
  14   6   8       76.04       90.89     13.87 o 
  16   6   8      416.21      383.39     21.95 o 
 -19   7   8        0.03        8.06      9.06 o 
 -17   7   8       64.76       68.17     11.54 o 
 -15   7   8     3201.07     3291.92     62.97 o 
 -13   7   8        8.23        5.71      7.57 o 
 -11   7   8      299.74      299.23     15.96 o 
  -9   7   8        3.35       -2.00      5.80 o 
  -7   7   8      202.98      179.93     11.90 o 
  -5   7   8       57.18       52.80      7.57 o 
  -3   7   8      108.56       98.09      6.21 o 
  -1   7   8     1123.11     1113.81     20.73 o 
   1   7   8       92.67      108.87      7.31 o 
   3   7   8        3.64        2.52      4.08 o 
   5   7   8      110.49      113.88     14.85 o 
   7   7   8     2809.72     2618.38     50.55 o 
   9   7   8     1205.82     1175.72     30.81 o 
  11   7   8       17.33        9.86      8.08 o 
  13   7   8      180.62      258.70     17.17 o 
  15   7   8      980.13     1098.00     39.35 o 
 -20   8   8       22.23       27.01     10.84 o 
 -18   8   8      411.97      442.47     20.75 o 
 -16   8   8      108.83      110.35     12.38 o 
 -14   8   8      339.18      295.72     17.02 o 
 -12   8   8      108.50      105.62     11.90 o 
 -10   8   8        0.38        4.13      7.57 o 
  -8   8   8       40.89       35.40     10.91 o 
  -6   8   8      400.36      391.54     15.96 o 
  -4   8   8     1113.22     1163.00     29.11 o 
  -2   8   8      366.31      387.66     20.68 o 
   0   8   8        7.23        4.76      6.67 o 
   2   8   8       50.88       40.33      5.47 o 
   4   8   8       59.15       59.70      6.60 o 
   6   8   8      189.23      178.23     10.65 o 
   8   8   8       45.43       29.73      9.97 o 
  10   8   8      500.47      473.11     20.13 o 
  12   8   8        0.17        8.84      8.08 o 
  14   8   8      144.90      146.41     14.78 o 
 -17   9   8      381.12      359.00     26.47 o 
 -15   9   8        1.22        5.95      9.52 o 
 -13   9   8        1.06        0.00      8.08 o 
 -11   9   8       98.44      112.87     11.97 o 
  -9   9   8      291.53      288.58     16.40 o 
  -7   9   8        2.18        3.81      7.57 o 
  -5   9   8       10.12        3.57      7.14 o 
  -3   9   8      908.77      912.12     26.18 o 
  -1   9   8       23.28       22.75      7.03 o 
   1   9   8     1041.91      951.32     22.94 o 
   3   9   8      439.98      448.61     16.66 o 
   5   9   8        2.17        1.73      5.71 o 
   7   9   8       13.23        9.95      8.92 o 
   9   9   8       62.13       50.66      9.52 o 
  11   9   8        0.17       -1.27      8.93 o 
  13   9   8       10.89       28.04     10.51 o 
 -16  10   8      485.63      520.14     38.13 o 
 -14  10   8      155.84      155.25     14.78 o 
 -12  10   8       24.67       14.28      9.52 o 
 -10  10   8      100.27       85.91     13.81 o 
  -8  10   8      448.18      492.08     24.05 o 
  -6  10   8      699.66      681.34     31.61 o 
  -4  10   8       73.63       68.42      9.98 o 
  -2  10   8      361.88      357.47     16.66 o 
   0  10   8     2739.24     2919.86     48.91 o 
   2  10   8        0.27        0.95      6.39 o 
   4  10   8      788.91      771.62     20.69 o 
   6  10   8        0.03       -3.64     11.68 o 
   8  10   8      312.36      322.31     20.04 o 
  10  10   8      232.74      201.84     21.77 o 
  12  10   8      202.59      220.23     20.95 o 
 -15  11   8        8.58       -4.01      9.98 o 
 -13  11   8      206.30      237.19     28.17 o 
 -11  11   8      526.15      500.62     22.68 o 
  -9  11   8       33.34       19.82      8.35 o 
  -7  11   8       44.34       40.90      9.62 o 
  -5  11   8       87.99      127.13     12.38 o 
  -3  11   8     2313.52     2265.25     48.17 o 
  -1  11   8        0.01       -5.95      7.14 o 
   1  11   8     1529.10     1491.88     31.39 o 
   3  11   8       55.07       51.91      8.52 o 
   5  11   8        1.29       -6.67      6.86 o 
   7  11   8      333.47      326.26     28.56 o 
   9  11   8        2.05        0.00      9.80 o 
 -14  12   8        3.20      -16.16      8.08 o 
 -12  12   8       32.44       32.53     10.51 o 
 -10  12   8      381.45      379.06     20.13 o 
  -8  12   8      126.33      122.97     13.30 o 
  -6  12   8        0.38        3.49      7.57 o 
  -4  12   8      472.44      535.89     21.95 o 
  -2  12   8       50.72       70.80     10.99 o 
   0  12   8      158.37      174.66     13.56 o 
   2  12   8       87.50       80.64     10.50 o 
   4  12   8       11.34       23.21      7.92 o 
   6  12   8       64.60       60.90     10.51 o 
   8  12   8        1.30      -13.60     11.90 o 
 -11  13   8        6.46        7.36     16.55 o 
  -9  13   8        0.05       -7.96      8.35 o 
  -7  13   8       16.20       20.80      9.98 o 
  -5  13   8       40.86       54.89     11.14 o 
  -3  13   8      156.22      154.23     14.28 o 
  -1  13   8      118.31       93.51     11.90 o 
   1  13   8       75.42       82.82     11.14 o 
   3  13   8       93.32      112.71     20.86 o 
   5  13   8       34.85       38.84      9.98 o 
  -8  14   8        0.04        7.27     10.31 o 
  -6  14   8        9.01        2.51      9.98 o 
  -4  14   8       41.02       52.37     13.74 o 
  -2  14   8        2.85       -1.59     10.99 o 
   0  14   8        9.16        0.48     13.35 o 
   2  14   8      160.07      177.52     19.24 o 
 -21   1   9       81.37       80.09     11.14 o 
 -19   1   9       11.26       15.30      8.08 o 
 -17   1   9        4.07        3.57      7.14 o 
 -15   1   9     1158.04     1211.63     30.95 o 
 -13   1   9      154.95      164.05     17.87 o 
 -11   1   9      732.66      733.27     17.14 o 
  -9   1   9      432.88      462.50     26.60 o 
  -7   1   9      854.48      822.24     15.24 o 
  -5   1   9       93.92       98.65      5.92 o 
  -3   1   9       86.53      103.55      6.06 o 
  -1   1   9      404.48      493.89     13.93 o 
   1   1   9      235.14      210.97      9.23 o 
   3   1   9     1282.74     1361.47     22.88 o 
   5   1   9      943.21      960.46     20.19 o 
   7   1   9      701.77      720.85     21.42 o 
   9   1   9        2.57       -2.38      7.14 o 
  11   1   9       38.08       47.36      9.98 o 
  13   1   9       16.54        6.03      7.57 o 
  15   1   9       74.48       91.00     12.38 o 
 -22   2   9        1.48       -4.76      8.71 o 
 -20   2   9      306.76      291.13     17.17 o 
 -18   2   9       52.95       50.23      9.52 o 
 -16   2   9        0.05        4.76      7.14 o 
 -14   2   9       69.42       53.55      8.71 o 
 -12   2   9        1.35       -0.34      4.52 o 
 -10   2   9      390.98      399.91     13.33 o 
  -8   2   9      788.49      793.36     17.61 o 
  -6   2   9       13.42        3.06      4.52 o 
  -4   2   9      224.70      288.31      9.29 o 
  -2   2   9      147.85      131.61      8.77 o 
   0   2   9        3.39        0.00      3.89 o 
   2   2   9        4.12        6.35      3.89 o 
   4   2   9      573.13      579.63     15.44 o 
   6   2   9       71.91       56.63      8.08 o 
   8   2   9      960.10     1000.19     26.72 o 
  10   2   9      163.88      185.68     13.56 o 
  12   2   9      280.37      279.28     19.93 o 
  14   2   9       53.69       51.10      9.98 o 
  16   2   9        1.43        4.76      9.52 o 
 -21   3   9      981.89      992.98     31.49 o 
 -19   3   9      126.52      111.83     12.35 o 
 -17   3   9       33.30       37.72      8.71 o 
 -15   3   9       15.69       17.14      7.57 o 
 -13   3   9       45.41       36.85      5.92 o 
 -11   3   9       15.75       29.00      5.71 o 
  -9   3   9       74.91       70.41     10.57 o 
  -7   3   9      209.42      233.22      9.62 o 
  -5   3   9        2.88       -4.08      3.17 o 
  -3   3   9        5.37        6.80      3.17 o 
  -1   3   9      147.70      160.09      7.31 o 
   1   3   9      994.03     1035.12     22.00 o 
   3   3   9      135.85      135.03      6.93 o 
   5   3   9      176.76      201.01     11.90 o 
   7   3   9      599.13      598.28     19.56 o 
   9   3   9     1753.66     1700.64     38.09 o 
  11   3   9      959.81      904.37     38.54 o 
  13   3   9        5.38        2.72      8.25 o 
  15   3   9        9.74       22.61      9.52 o 
 -22   4   9       80.71       92.78     15.40 o 
 -20   4   9      558.04      546.74     26.80 o 
 -18   4   9      724.57      688.59     35.05 o 
 -16   4   9      843.95      873.76     26.02 o 
 -14   4   9       39.26       31.47      7.03 o 
 -12   4   9     1036.42     1024.91     30.81 o 
 -10   4   9       33.60       39.65      5.92 o 
  -8   4   9      941.02      980.56     21.40 o 
  -6   4   9        6.29        6.80      4.52 o 
  -4   4   9       88.65       97.29      5.86 o 
  -2   4   9      327.48      325.01     10.65 o 
   0   4   9     1029.65     1075.26     20.02 o 
   2   4   9        5.00       -0.56      5.05 o 
   4   4   9        0.26       -7.77      3.89 o 
   6   4   9      170.98      202.75     15.80 o 
   8   4   9     1233.17     1237.59     30.29 o 
  10   4   9      611.32      600.09     21.95 o 
  12   4   9     1332.51     1301.36     39.86 o 
  14   4   9       47.42       40.31      9.98 o 
 -21   5   9      109.87       73.36     15.40 o 
 -19   5   9      363.35      338.96     21.99 o 
 -17   5   9      261.85      269.22     27.49 o 
 -15   5   9      921.34      947.31     23.56 o 
 -13   5   9      367.08      433.08     15.44 o 
 -11   5   9      363.49      363.17     15.85 o 
  -9   5   9      274.47      261.19     14.22 o 
  -7   5   9     1752.86     1819.59     32.65 o 
  -5   5   9        5.89        3.06      4.52 o 
  -3   5   9        1.76        2.52      4.08 o 
  -1   5   9       74.14       64.05      6.31 o 
   1   5   9       22.24       25.24      4.83 o 
   3   5   9        1.86        3.81      4.57 o 
   5   5   9       29.48       23.80      5.22 o 
   7   5   9       66.65       49.07      9.52 o 
   9   5   9      502.95      418.78     18.82 o 
  11   5   9        1.25        3.49      7.57 o 
  13   5   9        0.04       10.25      8.71 o 
  15   5   9        6.46       13.28      9.98 o 
 -20   6   9       68.81       49.03     24.35 o 
 -18   6   9      108.41      110.44     27.83 o 
 -16   6   9       17.70       26.18      9.52 o 
 -14   6   9     1336.69     1359.99     36.42 o 
 -12   6   9       34.31       14.28      9.62 o 
 -10   6   9      815.60      912.18     25.52 o 
  -8   6   9     1319.27     1328.55     35.32 o 
  -6   6   9      774.54      765.51     21.33 o 
  -4   6   9     1081.00     1160.01     24.08 o 
  -2   6   9      173.98      178.99      8.09 o 
   0   6   9      526.49      549.46     14.01 o 
   2   6   9       92.51       75.83      6.60 o 
   4   6   9      688.66      711.19     16.67 o 
   6   6   9      991.71     1006.06     26.72 o 
   8   6   9      171.55      169.73     16.49 o 
  10   6   9      103.67      101.26     11.54 o 
  12   6   9       78.12       64.92     10.51 o 
  14   6   9        7.94       19.79      9.98 o 
 -19   7   9       97.49      116.04     16.03 o 
 -17   7   9      349.24      322.29     18.35 o 
 -15   7   9       13.76       15.38      8.71 o 
 -13   7   9        1.28        9.86      8.08 o 
 -11   7   9       64.66       71.10     10.51 o 
  -9   7   9        2.03       11.11      7.57 o 
  -7   7   9      171.48      153.62     12.38 o 
  -5   7   9      216.35      245.68     13.74 o 
  -3   7   9      322.19      341.72     12.89 o 
  -1   7   9      457.65      473.60     12.85 o 
   1   7   9       32.39       32.41      5.30 o 
   3   7   9       65.00       66.48      6.93 o 
   5   7   9      250.77      257.59     16.35 o 
   7   7   9     1409.02     1449.30     34.95 o 
   9   7   9      627.22      623.28     22.52 o 
  11   7   9        0.28       -1.06     10.99 o 
  13   7   9       67.93       76.38     12.37 o 
 -18   8   9       32.83       39.77     11.14 o 
 -16   8   9        6.75       14.28     10.31 o 
 -14   8   9      233.74      244.04     26.80 o 
 -12   8   9        4.49       -7.93      9.16 o 
 -10   8   9        0.69        3.49      7.57 o 
  -8   8   9      229.15      265.20     15.34 o 
  -6   8   9        5.72        6.72      6.51 o 
  -4   8   9      880.57      932.22     26.72 o 
  -2   8   9        2.07        1.19      7.14 o 
   0   8   9      156.47      132.83     10.09 o 
   2   8   9       40.75       47.88      7.44 o 
   4   8   9      432.01      463.48     14.17 o 
   6   8   9      242.83      220.23     13.98 o 
   8   8   9      270.53      192.29     13.56 o 
  10   8   9       75.10       74.68     10.51 o 
  12   8   9      168.82      163.00     14.78 o 
 -17   9   9        0.35        4.91      9.06 o 
 -15   9   9        0.10      -11.94      8.35 o 
 -13   9   9      784.78      753.60     26.02 o 
 -11   9   9        0.29       -3.81      7.57 o 
  -9   9   9       65.17       72.08     11.14 o 
  -7   9   9      188.93      195.08     13.98 o 
  -5   9   9      140.81      149.48     13.74 o 
  -3   9   9      168.63      179.79     13.06 o 
  -1   9   9     1105.38     1164.54     30.95 o 
   1   9   9       94.92       88.42      9.20 o 
   3   9   9      148.59      152.12     11.36 o 
   5   9   9       26.72       36.12      8.36 o 
   7   9   9       71.75       76.59     12.18 o 
   9   9   9       47.62       48.34     12.61 o 
  11   9   9       28.43        6.49      8.92 o 
 -16  10   9        0.97      -16.71      8.35 o 
 -14  10   9       20.60       22.80      9.98 o 
 -12  10   9        0.14        3.69      9.06 o 
 -10  10   9     2911.97     2977.01     60.08 o 
  -8  10   9        7.31        4.76      7.79 o 
  -6  10   9       16.19       10.58     12.37 o 
  -4  10   9       14.92       29.30      8.71 o 
  -2  10   9     2198.13     2239.98     47.61 o 
   0  10   9      980.22      987.46     28.86 o 
   2  10   9       15.76        9.27      6.69 o 
   4  10   9       12.46        9.02      6.69 o 
   6  10   9      185.70      207.72     17.27 o 
   8  10   9       59.15       73.03     17.21 o 
  10  10   9       82.94       77.27     15.97 o 
 -15  11   9       13.63       14.78      9.98 o 
 -13  11   9      131.23      121.88     13.98 o 
 -11  11   9        7.25        0.15      9.06 o 
  -9  11   9      431.49      424.34     21.22 o 
  -7  11   9      567.27      568.18     22.52 o 
  -5  11   9      919.25      926.34     29.68 o 
  -3  11   9      688.70      679.91     23.80 o 
  -1  11   9      973.97      985.95     29.11 o 
   1  11   9      377.26      369.19     18.82 o 
   3  11   9       21.95       25.89      7.92 o 
   5  11   9      175.24      164.70     18.55 o 
   7  11   9       17.93       19.04     13.47 o 
   9  11   9       11.02        0.00     11.22 o 
 -12  12   9       16.40       25.13     10.51 o 
 -10  12   9       12.56       33.78     10.84 o 
  -8  12   9       57.03       84.25     16.49 o 
  -6  12   9      233.39      258.04     17.17 o 
  -4  12   9      103.98      113.00     12.93 o 
  -2  12   9       68.31       87.98     11.90 o 
   0  12   9       99.29      126.72     12.93 o 
   2  12   9      639.15      688.89     24.34 o 
   4  12   9        0.24       -1.27      7.57 o 
   6  12   9        4.97       18.70     11.72 o 
  -9  13   9        2.68       12.70     10.51 o 
  -7  13   9        1.16        1.61      9.06 o 
  -5  13   9        7.93       15.47      9.52 o 
  -3  13   9        0.15        5.95      9.52 o 
  -1  13   9       24.04       47.08     10.51 o 
   1  13   9       45.70       36.83      9.98 o 
   3  13   9       57.90       52.09     11.14 o 
 -22   0  10       69.05       77.04     16.83 o 
 -20   0  10      180.24      171.72     21.42 o 
 -18   0  10       27.91       51.27     16.66 o 
 -16   0  10      300.18      297.09     23.80 o 
 -14   0  10      223.71      202.79     18.29 o 
 -12   0  10      541.99      455.72     25.08 o 
 -10   0  10      230.29      229.41     16.83 o 
  -8   0  10      661.59      634.97     27.63 o 
  -6   0  10        2.45        0.00      5.50 o 
  -4   0  10     3263.97     3250.81     68.26 o 
  -2   0  10      413.59      333.35     25.83 o 
   0   0  10        0.00        3.17      5.98 o 
   2   0  10       33.81       32.77      7.72 o 
   4   0  10     1792.37     1762.21     73.79 o 
   6   0  10      531.91      534.74     28.56 o 
   8   0  10       49.23       31.97     11.43 o 
  10   0  10      475.87      481.84     28.47 o 
  12   0  10        1.17        2.38     11.90 o 
  14   0  10      444.65      439.37     40.47 o 
 -21   1  10      763.64      782.52     27.30 o 
 -19   1  10        8.42        5.71      7.57 o 
 -17   1  10        3.22        2.38      8.25 o 
 -15   1  10       77.56       41.75     16.57 o 
 -13   1  10     1383.62     1409.83     36.24 o 
 -11   1  10       24.53       17.85      7.14 o 
  -9   1  10       27.85       32.53      5.71 o 
  -7   1  10     2900.59     2922.05     46.27 o 
  -5   1  10       37.65       52.50      5.71 o 
  -3   1  10      445.55      464.10     13.48 o 
  -1   1  10      120.76      138.83      7.52 o 
   1   1  10      242.57      242.06     10.54 o 
   3   1  10     1770.44     1767.56     28.32 o 
   5   1  10       23.99       27.92      7.14 o 
   7   1  10      178.35      223.40     19.34 o 
   9   1  10      458.84      475.52     19.56 o 
  11   1  10       33.23        4.39      8.71 o 
  13   1  10      552.28      522.63     24.74 o 
  15   1  10      126.02      144.08     14.78 o 
 -20   2  10      678.63      618.95     39.17 o 
 -18   2  10      107.14      114.33     12.38 o 
 -16   2  10       59.76       51.19      9.98 o 
 -14   2  10      125.32      124.97     11.90 o 
 -12   2  10        1.87       -5.95      6.09 o 
 -10   2  10        0.63        1.46      4.83 o 
  -8   2  10     1080.90     1108.59     23.68 o 
  -6   2  10      490.85      458.84     13.93 o 
  -4   2  10      365.78      305.91     11.00 o 
  -2   2  10       43.47       58.48      6.94 o 
   0   2  10      147.65      117.04      9.94 o 
   2   2  10       67.16       76.98     10.08 o 
   4   2  10       55.08       57.63      9.00 o 
   6   2  10      217.74      227.62     13.56 o 
   8   2  10      126.75      144.33     11.90 o 
  10   2  10      512.44      520.61     21.42 o 
  12   2  10       16.58       16.66      9.62 o 
  14   2  10        1.21       -0.99      9.62 o 
 -21   3  10      412.61      404.39     20.75 o 
 -19   3  10     1946.76     1968.79     45.69 o 
 -17   3  10       39.78       32.23      8.71 o 
 -15   3  10       51.31       66.14      9.52 o 
 -13   3  10      225.95      187.58     12.93 o 
 -11   3  10     1011.05     1034.69     23.19 o 
  -9   3  10        3.21       -2.72      4.52 o 
  -7   3  10      508.68      519.30     15.44 o 
  -5   3  10      134.65      114.31      7.92 o 
  -3   3  10        2.53       -3.97      3.89 o 
  -1   3  10      129.69      145.29     10.63 o 
   1   3  10     5253.75     5320.48     69.58 o 
   3   3  10       89.93       94.57      7.44 o 
   5   3  10       10.11       26.18      7.14 o 
   7   3  10      116.57      108.59     11.14 o 
   9   3  10     1552.21     1563.71     37.45 o 
  11   3  10     1696.96     1763.75     54.97 o 
  13   3  10       24.79       13.78      9.98 o 
 -20   4  10      178.39      162.09     14.78 o 
 -18   4  10     1721.99     1660.08     61.89 o 
 -16   4  10     1145.65     1249.78     32.68 o 
 -14   4  10      145.76      130.75     12.38 o 
 -12   4  10      117.01      108.47      8.79 o 
 -10   4  10      766.23      760.36     34.62 o 
  -8   4  10      971.06      943.55     21.04 o 
  -6   4  10      131.94      142.56      9.49 o 
  -4   4  10        8.78       16.66      5.22 o 
  -2   4  10     1597.42     1576.92     26.36 o 
   0   4  10     2773.06     2772.30     51.81 o 
   2   4  10       61.52       68.06      6.31 o 
   4   4  10      106.22      108.24      8.47 o 
   6   4  10      329.88      357.99     15.96 o 
   8   4  10     1688.65     1588.89     37.45 o 
  10   4  10      221.15      214.53     14.78 o 
  12   4  10      308.75      318.44     19.04 o 
  14   4  10      281.68      321.55     20.13 o 
 -19   5  10       50.68       48.71     12.61 o 
 -17   5  10      378.03      359.19     22.80 o 
 -15   5  10       91.97      108.80     13.74 o 
 -13   5  10      118.27      102.46      9.20 o 
 -11   5  10      493.97      469.93     15.44 o 
  -9   5  10        6.81        4.55      5.37 o 
  -7   5  10      162.67      190.56     10.14 o 
  -5   5  10       38.62       34.33      6.69 o 
  -3   5  10       14.17       19.04      5.71 o 
  -1   5  10        5.25        1.59      4.57 o 
   1   5  10       32.31       28.20      5.30 o 
   3   5  10       11.96       13.92      5.30 o 
   5   5  10       44.81       35.03      8.08 o 
   7   5  10        8.99        4.44      7.57 o 
   9   5  10      112.61      100.22     12.38 o 
  11   5  10        0.00       -8.57      7.57 o 
  13   5  10        3.08       21.55      9.98 o 
 -20   6  10      157.18      153.71     18.18 o 
 -18   6  10       30.40        9.83     10.30 o 
 -16   6  10       98.59       78.49     16.26 o 
 -14   6  10      586.96      697.25     24.15 o 
 -12   6  10       28.89       13.26      8.08 o 
 -10   6  10       59.59       56.91      9.06 o 
  -8   6  10       18.02       12.60      7.56 o 
  -6   6  10      220.13      237.13     11.04 o 
  -4   6  10      248.17      248.56     11.04 o 
  -2   6  10      197.13      176.74     10.38 o 
   0   6  10       42.24       42.08      6.31 o 
   2   6  10       34.55       23.01      5.83 o 
   4   6  10       67.84       68.95      7.92 o 
   6   6  10      168.22      165.55     12.38 o 
   8   6  10      225.63      210.07     14.78 o 
  10   6  10       27.19       40.34     11.68 o 
  12   6  10        0.14        3.06      8.08 o 
 -19   7  10       14.40       -7.48     11.72 o 
 -17   7  10      569.40      543.51     27.49 o 
 -15   7  10      332.13      347.14     27.49 o 
 -13   7  10       44.89       53.93      9.98 o 
 -11   7  10        0.04       -1.90      7.57 o 
  -9   7  10      176.90      156.73     12.93 o 
  -7   7  10      379.85      464.76     18.35 o 
  -5   7  10       48.58       23.80      7.57 o 
  -3   7  10      216.46      206.63     19.79 o 
  -1   7  10     1206.38     1198.04     26.22 o 
   1   7  10       41.42       32.24      6.06 o 
   3   7  10       82.66      108.27      8.29 o 
   5   7  10       65.49       60.45      9.52 o 
   7   7  10      166.90      149.77     17.23 o 
   9   7  10      130.27      143.85     14.04 o 
  11   7  10       50.73       43.11     10.51 o 
 -18   8  10      454.86      501.64     27.49 o 
 -16   8  10       97.90       92.44     12.93 o 
 -14   8  10      400.40      459.35     20.75 o 
 -12   8  10        6.20       -0.14      8.35 o 
 -10   8  10      199.27      190.84     15.80 o 
  -8   8  10        0.05        2.86      7.57 o 
  -6   8  10        0.09       -4.48      6.51 o 
  -4   8  10       18.31       24.54     11.47 o 
  -2   8  10      263.55      281.65     15.34 o 
   0   8  10       29.72       42.85      9.52 o 
   2   8  10      619.32      630.63     28.34 o 
   4   8  10       21.39       26.86      8.08 o 
   6   8  10      821.70      851.64     29.23 o 
   8   8  10       33.63       31.94     10.31 o 
  10   8  10       19.05       26.06      9.98 o 
 -17   9  10      194.69      161.95     26.14 o 
 -15   9  10        4.57       -6.53      9.06 o 
 -13   9  10       54.31       46.58     11.14 o 
 -11   9  10      315.51      307.76     18.35 o 
  -9   9  10      287.31      268.45     16.40 o 
  -7   9  10       33.73       56.81      9.98 o 
  -5   9  10       81.60       75.24     10.51 o 
  -3   9  10      211.32      215.55     14.28 o 
  -1   9  10        3.11        5.95      7.14 o 
   1   9  10      384.66      451.93     18.82 o 
   3   9  10      199.60      200.73     11.61 o 
   5   9  10     1129.89     1059.49     38.66 o 
   7   9  10      272.28      288.53     20.04 o 
   9   9  10      138.17      138.40     16.49 o 
 -14  10  10       21.15        1.75     16.49 o 
 -12  10  10       14.83       14.03      9.98 o 
 -10  10  10      225.99      203.74     16.40 o 
  -8  10  10      770.80      834.99     37.79 o 
  -6  10  10        0.70       -2.04      8.08 o 
  -4  10  10      157.53      160.52     14.28 o 
  -2  10  10       70.36       80.08     11.90 o 
   0  10  10      374.46      434.46     19.04 o 
   2  10  10        5.59       30.95      9.52 o 
   4  10  10        2.79        6.12      8.08 o 
   6  10  10       97.14       62.21     13.54 o 
   8  10  10        0.40       -7.14      9.80 o 
 -13  11  10      865.01      986.63     32.56 o 
 -11  11  10        0.04        0.31      9.06 o 
  -9  11  10      744.61      651.69     24.91 o 
  -7  11  10      234.57      214.42     17.87 o 
  -5  11  10      103.54       96.21     12.93 o 
  -3  11  10      280.25      286.77     17.73 o 
  -1  11  10      123.73      104.40     12.38 o 
   1  11  10       27.46       27.37      9.52 o 
   3  11  10      359.23      309.12     17.17 o 
   5  11  10        5.42       14.28     13.47 o 
   7  11  10       13.13       33.92     26.18 o 
 -10  12  10       81.25       77.85     12.93 o 
  -8  12  10       20.48       24.07     10.51 o 
  -6  12  10       13.49       10.02      9.98 o 
  -4  12  10       69.37       63.01     11.68 o 
  -2  12  10       26.54       16.54     10.31 o 
   0  12  10       27.22       27.37      9.52 o 
   2  12  10       15.18       27.37      9.52 o 
   4  12  10        7.73       12.92     11.72 o 
  -7  13  10       71.56       77.49     13.56 o 
  -5  13  10        2.89       10.52      9.98 o 
  -3  13  10      205.42      183.12     15.96 o 
  -1  13  10       29.94       21.80      9.98 o 
 -21   1  11       11.53        1.02      8.08 o 
 -19   1  11       10.59        4.42      8.08 o 
 -17   1  11       60.05       60.36      9.98 o 
 -15   1  11       30.52       17.77      7.57 o 
 -13   1  11      129.53      119.31     11.90 o 
 -11   1  11      134.62      144.59     11.90 o 
  -9   1  11       58.70       41.98      9.87 o 
  -7   1  11     5042.73     5123.25     86.23 o 
  -5   1  11      765.19      824.60     23.14 o 
  -3   1  11     3895.01     3988.73     54.35 o 
  -1   1  11        0.60       -0.84      4.26 o 
   1   1  11      453.95      467.30     13.08 o 
   3   1  11        0.00       -0.95      6.18 o 
   5   1  11       48.74       52.56      9.52 o 
   7   1  11       15.15       17.58      8.71 o 
   9   1  11      223.29      194.90     14.78 o 
  11   1  11        2.99      -10.16      7.57 o 
  13   1  11        2.41       -9.18      8.08 o 
 -20   2  11       21.00       25.01     11.33 o 
 -18   2  11       30.02       23.46     10.99 o 
 -16   2  11       74.94       67.68      9.98 o 
 -14   2  11      149.19      156.10     13.56 o 
 -12   2  11        0.01        0.68      8.02 o 
 -10   2  11       21.20       31.68     10.83 o 
  -8   2  11      355.55      366.82     13.98 o 
  -6   2  11       71.46       74.92      7.92 o 
  -4   2  11      260.79      247.36     10.99 o 
  -2   2  11      133.34      140.41      8.29 o 
   0   2  11       96.33      112.04      9.94 o 
   2   2  11      137.69      141.41      8.59 o 
   4   2  11       17.72       29.83      7.57 o 
   6   2  11       27.94       24.14      8.08 o 
   8   2  11     1235.90     1275.63     35.05 o 
  10   2  11       90.00       98.89     12.74 o 
  12   2  11       10.27        4.76      8.71 o 
 -19   3  11      440.72      415.83     23.71 o 
 -17   3  11        1.60       13.94      8.08 o 
 -15   3  11      232.53      192.69     14.96 o 
 -13   3  11       22.61       31.49      8.71 o 
 -11   3  11       49.12       61.12     10.53 o 
  -9   3  11      545.56      476.36     15.44 o 
  -7   3  11        7.06        8.66      5.71 o 
  -5   3  11      270.64      287.84     18.79 o 
  -3   3  11        2.24       -4.76      4.52 o 
  -1   3  11        2.75       -2.52      4.08 o 
   1   3  11      239.24      237.24      9.98 o 
   3   3  11        3.16        0.00      6.23 o 
   5   3  11      378.60      426.88     19.70 o 
   7   3  11      200.72      209.82     20.03 o 
   9   3  11      941.63     1010.21     29.68 o 
  11   3  11      219.97      229.10     16.66 o 
  13   3  11        0.35      -15.13      7.57 o 
 -20   4  11       25.76       43.23     13.19 o 
 -18   4  11       19.06       18.36     14.75 o 
 -16   4  11        3.50        6.96      8.71 o 
 -14   4  11       41.63       39.92      8.71 o 
 -12   4  11      240.63      255.94     17.18 o 
 -10   4  11        6.12       -0.79      5.22 o 
  -8   4  11       36.58       41.93      7.03 o 
  -6   4  11      115.12      121.23     11.17 o 
  -4   4  11       35.91       20.95      6.39 o 
  -2   4  11      512.19      499.72     15.66 o 
   0   4  11        2.65       -3.49      4.57 o 
   2   4  11       17.05       24.22      6.06 o 
   4   4  11      245.65      236.54     13.56 o 
   6   4  11       29.50       19.04      8.08 o 
   8   4  11      122.15      118.20     12.38 o 
  10   4  11      229.80      226.41     19.93 o 
  12   4  11      144.67      112.13     14.28 o 
 -19   5  11      607.70      695.08     57.13 o 
 -17   5  11       41.13       34.42     12.61 o 
 -15   5  11      165.52      145.07     16.49 o 
 -13   5  11      122.48      121.31     11.54 o 
 -11   5  11      100.11      113.91      9.62 o 
  -9   5  11       29.34       15.23      6.39 o 
  -7   5  11      143.17      148.39     10.55 o 
  -5   5  11        7.01        7.93      5.22 o 
  -3   5  11      486.47      531.57     16.53 o 
  -1   5  11        9.99        7.79      5.71 o 
   1   5  11      260.23      276.67     10.75 o 
   3   5  11       27.08       22.61      8.93 o 
   5   5  11       25.92       37.41      8.08 o 
   7   5  11      247.09      259.82     15.34 o 
   9   5  11      224.42      219.15     15.96 o 
  11   5  11        6.02        4.76      8.71 o 
 -18   6  11      515.51      518.38     28.32 o 
 -16   6  11      921.34      897.13     34.74 o 
 -14   6  11      244.82      233.01     21.38 o 
 -12   6  11       15.52       18.70      8.08 o 
 -10   6  11      335.93      365.78     17.18 o 
  -8   6  11       44.91       52.31      8.71 o 
  -6   6  11      188.08      160.18     12.38 o 
  -4   6  11       12.59        1.36     10.34 o 
  -2   6  11       37.36       39.14      7.03 o 
   0   6  11      101.17       95.03      8.84 o 
   2   6  11      927.92      906.11     20.58 o 
   4   6  11        8.79       16.66      8.08 o 
   6   6  11        2.67       -1.27      7.57 o 
   8   6  11      451.49      490.30     21.22 o 
  10   6  11       48.69       49.11      9.98 o 
 -17   7  11     1934.25     1896.00     67.33 o 
 -15   7  11      260.00      310.91     22.80 o 
 -13   7  11       70.29       76.65     15.12 o 
 -11   7  11       69.04       92.49     11.54 o 
  -9   7  11       61.14       40.65      8.71 o 
  -7   7  11       50.55       53.72      9.06 o 
  -5   7  11      209.10      239.60     15.34 o 
  -3   7  11      125.19      120.57     11.14 o 
  -1   7  11       62.88       64.69      9.98 o 
   1   7  11        8.05       -8.39      5.92 o 
   3   7  11      837.90      963.70     26.55 o 
   5   7  11      324.99      284.17     16.75 o 
   7   7  11      645.38      630.20     25.43 o 
   9   7  11       13.00       32.32      9.98 o 
 -16   8  11        1.67       -6.46     11.72 o 
 -14   8  11       93.26       97.28     12.71 o 
 -12   8  11       20.34       13.69      8.66 o 
 -10   8  11       45.63       37.86      9.98 o 
  -8   8  11        0.04        1.70      8.08 o 
  -6   8  11       23.52       17.48      8.35 o 
  -4   8  11       63.56       71.12     10.51 o 
  -2   8  11      834.95      874.85     39.17 o 
   0   8  11       42.46       28.56      9.52 o 
   2   8  11       67.81       38.09      9.52 o 
   4   8  11     1988.17     2026.73     74.38 o 
   6   8  11        0.82        1.43      9.80 o 
   8   8  11      343.23      269.17     20.95 o 
 -15   9  11        0.70      -12.86      8.35 o 
 -13   9  11        0.89       -1.78      8.35 o 
 -11   9  11      507.64      490.51     21.74 o 
  -9   9  11      176.17      189.79     14.78 o 
  -7   9  11      197.98      219.46     15.96 o 
  -5   9  11      450.05      426.28     20.67 o 
  -3   9  11      683.58      716.72     27.49 o 
  -1   9  11      418.00      435.06     19.56 o 
   1   9  11        9.86        9.18      8.08 o 
   3   9  11      453.10      412.76     28.47 o 
   5   9  11       57.21       31.29     12.98 o 
   7   9  11      211.53      231.99     21.62 o 
 -14  10  11       94.62       97.08     18.55 o 
 -12  10  11       43.97       38.27     10.84 o 
 -10  10  11      634.67      596.50     40.54 o 
  -8  10  11      714.59      806.10     28.42 o 
  -6  10  11      896.25      894.08     29.68 o 
  -4  10  11      213.24      272.42     17.17 o 
  -2  10  11     1239.27     1258.34     36.42 o 
   0  10  11        1.19       -7.69      8.71 o 
   2  10  11      352.15      389.90     19.04 o 
   4  10  11        0.93       -4.76     19.04 o 
   6  10  11       59.23       72.01     16.83 o 
 -11  11  11      149.45      145.49     15.73 o 
  -9  11  11      124.83      152.23     17.18 o 
  -7  11  11      550.33      554.59     23.62 o 
  -5  11  11      223.99      242.05     17.17 o 
  -3  11  11      177.42      173.91     15.34 o 
  -1  11  11        2.47        9.52      9.62 o 
   1  11  11      169.11      217.80     15.96 o 
   3  11  11       62.88       89.84     18.29 o 
  -8  12  11      122.26      140.39     15.13 o 
  -6  12  11       25.51       22.40     11.14 o 
  -4  12  11       45.82       28.83     10.51 o 
  -2  12  11       29.57        8.27      9.98 o 
   0  12  11       58.19       41.66     11.90 o 
 -20   0  12        4.13       -7.48     14.28 o 
 -18   0  12        0.18        2.38     10.10 o 
 -16   0  12      227.32      215.21     38.09 o 
 -14   0  12     2494.82     2744.07    102.36 o 
 -12   0  12       17.14       17.00     11.43 o 
 -10   0  12       57.74       78.42     16.66 o 
  -8   0  12      413.26      413.61     25.08 o 
  -6   0  12    13972.57    14145.11    571.30 o 
  -4   0  12     3317.45     3185.79     65.85 o 
  -2   0  12        7.23       -3.57     15.43 o 
   0   0  12      198.51      224.17     23.66 o 
   2   0  12       73.68       95.22     13.47 o 
   4   0  12       45.61       47.61     13.47 o 
   6   0  12     1526.60     1525.57    161.87 o 
   8   0  12      231.45      240.44     23.56 o 
  10   0  12        7.46        4.08     11.43 o 
  12   0  12        0.98       -2.38     13.47 o 
 -19   1  12      110.68      122.42     13.56 o 
 -17   1  12       55.43       58.31     10.51 o 
 -15   1  12      308.54      321.98     17.73 o 
 -13   1  12       31.97       30.95      9.52 o 
 -11   1  12        0.27        8.33      7.14 o 
  -9   1  12       64.24       81.46     10.51 o 
  -7   1  12      725.62      754.39     23.14 o 
  -5   1  12       25.26       11.90      7.14 o 
  -3   1  12      413.86      402.61     12.52 o 
  -1   1  12       13.01        0.00      5.68 o 
   1   1  12      102.52      109.05      8.02 o 
   3   1  12      106.74      135.03     11.90 o 
   5   1  12      235.24      210.48     14.28 o 
   7   1  12       24.26        8.50      8.08 o 
   9   1  12        0.03       -5.78      8.93 o 
  11   1  12       39.94       39.67     10.51 o 
 -20   2  12      432.47      423.10     21.95 o 
 -18   2  12        0.69      -11.74      8.20 o 
 -16   2  12      127.08      112.37     15.12 o 
 -14   2  12       67.68       70.17     10.51 o 
 -12   2  12        0.32       -8.40      6.51 o 
 -10   2  12      117.92      124.84     11.90 o 
  -8   2  12       70.66       85.95     10.99 o 
  -6   2  12      525.03      500.50     21.96 o 
  -4   2  12        6.57        6.06      5.71 o 
  -2   2  12        0.25       -4.17      4.31 o 
   0   2  12      349.03      363.90     18.10 o 
   2   2  12      349.86      345.73     15.34 o 
   4   2  12      269.16      281.17     15.34 o 
   6   2  12      505.49      554.26     24.05 o 
   8   2  12     1050.83     1043.21     31.49 o 
  10   2  12      150.07      124.10     14.28 o 
 -19   3  12        0.31       12.78      9.98 o 
 -17   3  12        4.78        4.76      8.08 o 
 -15   3  12       22.31       19.41      8.71 o 
 -13   3  12      111.53       94.97     11.54 o 
 -11   3  12       31.25       29.30      8.71 o 
  -9   3  12       44.88       41.15     11.19 o 
  -7   3  12      270.00      256.17     14.67 o 
  -5   3  12      148.61      183.40     14.99 o 
  -3   3  12       17.27       14.28      6.39 o 
  -1   3  12        3.64        1.02      4.90 o 
   1   3  12      481.73      502.88     20.65 o 
   3   3  12        5.76       -1.19      7.14 o 
   5   3  12      275.30      257.36     15.34 o 
   7   3  12        0.15       -3.57      7.14 o 
   9   3  12      718.73      783.49     31.02 o 
  11   3  12        0.39       -0.73      8.71 o 
 -18   4  12       13.83       11.11     10.99 o 
 -16   4  12      365.62      338.31     22.80 o 
 -14   4  12       88.49       99.95     12.38 o 
 -12   4  12       32.62       15.87      7.57 o 
 -10   4  12      571.27      561.33     20.75 o 
  -8   4  12       18.52       21.69      7.03 o 
  -6   4  12      272.09      234.93     13.16 o 
  -4   4  12       41.19       38.62      9.57 o 
  -2   4  12       12.94        0.87      7.70 o 
   0   4  12        0.04       10.47      6.39 o 
   2   4  12       16.39       19.04      7.14 o 
   4   4  12       23.18       17.46      8.70 o 
   6   4  12      337.79      327.59     21.04 o 
   8   4  12       22.60       25.49      9.06 o 
  10   4  12      582.27      594.81     30.24 o 
 -17   5  12        9.29      -12.85      9.80 o 
 -15   5  12       22.67        7.93     10.99 o 
 -13   5  12      107.58      106.16     14.50 o 
 -11   5  12      258.65      276.20     19.26 o 
  -9   5  12      725.11      739.14     24.63 o 
  -7   5  12        5.04        7.62      6.39 o 
  -5   5  12       55.55       53.48      8.90 o 
  -3   5  12       15.61       10.52      6.69 o 
  -1   5  12       34.51       22.68      7.44 o 
   1   5  12      284.08      267.91     12.89 o 
   3   5  12        1.74        8.89      7.57 o 
   5   5  12      137.46      146.56     12.93 o 
   7   5  12       15.35       30.95      9.52 o 
   9   5  12        1.67        5.13      8.71 o 
 -16   6  12        0.06      -13.33      9.80 o 
 -14   6  12      331.24      355.90     26.08 o 
 -12   6  12       19.11       11.35      8.71 o 
 -10   6  12      618.07      605.78     30.95 o 
  -8   6  12        1.41        3.49      7.57 o 
  -6   6  12        2.86        8.33      6.83 o 
  -4   6  12      439.25      422.73     25.83 o 
  -2   6  12        9.49        1.13      5.92 o 
   0   6  12       12.64       20.10      7.03 o 
   2   6  12       24.02       14.76      9.80 o 
   4   6  12      628.83      624.17     47.25 o 
   6   6  12       58.09       57.32      9.98 o 
   8   6  12       83.84      110.55     12.93 o 
 -15   7  12       15.22       10.25     12.61 o 
 -13   7  12       70.81       70.62     14.50 o 
 -11   7  12        9.78        3.66      8.71 o 
  -9   7  12       10.34        7.32      8.71 o 
  -7   7  12        0.66       -4.13      7.57 o 
  -5   7  12      153.20      126.01     13.56 o 
  -3   7  12      225.31      240.72     15.34 o 
  -1   7  12       30.39       44.04      9.52 o 
   1   7  12       84.61       56.50      9.52 o 
   3   7  12        4.85       -2.38     10.10 o 
   5   7  12      747.00      736.98     25.37 o 
   7   7  12      415.05      411.18     20.13 o 
 -14   8  12       20.98       23.21     12.18 o 
 -12   8  12        1.86        0.75      9.98 o 
 -10   8  12       16.55       10.98      9.06 o 
  -8   8  12      127.60      123.98     12.93 o 
  -6   8  12      307.70      329.51     18.35 o 
  -4   8  12       50.19       43.62      9.06 o 
  -2   8  12        5.89        8.10      8.35 o 
   0   8  12        1.09      -14.60      7.57 o 
   2   8  12       79.56       54.75     16.83 o 
   4   8  12       72.72       66.65     23.80 o 
   6   8  12        4.85        7.62      9.80 o 
 -13   9  12        0.19      -17.03      8.52 o 
 -11   9  12       94.68       75.61     12.93 o 
  -9   9  12       11.67       -0.64      9.12 o 
  -7   9  12        0.25       -3.20      8.35 o 
  -5   9  12      482.14      500.99     25.43 o 
  -3   9  12       67.33       99.36     17.00 o 
  -1   9  12      417.22      424.39     20.13 o 
   1   9  12      129.72      146.71     17.27 o 
   3   9  12        0.02       -9.52     19.04 o 
   5   9  12        3.35        4.76     14.87 o 
 -10  10  12       73.89       97.86     13.98 o 
  -8  10  12      178.86      202.91     17.17 o 
  -6  10  12       14.41       16.04      9.98 o 
  -4  10  12      167.52      189.30     15.96 o 
  -2  10  12     1141.22     1277.63     43.29 o 
   0  10  12        0.77       -4.03      8.71 o 
   2  10  12      264.53      264.42     26.93 o 
  -7  11  12        4.84        9.52      9.98 o 
  -5  11  12      777.18      846.50     29.11 o 
  -3  11  12       21.82       17.46     10.51 o 
  -1  11  12      624.35      732.90     26.72 o 
 -17   1  13      406.43      343.15     22.10 o 
 -15   1  13       10.59       13.07      8.35 o 
 -13   1  13      157.93      166.22     14.78 o 
 -11   1  13      196.98      205.43     14.78 o 
  -9   1  13      257.35      230.27     24.74 o 
  -7   1  13       14.92        7.30      7.57 o 
  -5   1  13       82.89       71.21      9.98 o 
  -3   1  13       27.67       39.97      6.69 o 
  -1   1  13       18.00       17.46      5.83 o 
   1   1  13      336.72      341.54     36.20 o 
   3   1  13      273.44      288.19     18.55 o 
   5   1  13      134.49      165.80     15.12 o 
   7   1  13        3.05       -3.74      8.08 o 
   9   1  13        5.67        3.57      9.52 o 
 -18   2  13        2.63       10.71      9.52 o 
 -16   2  13        1.16        5.44      8.08 o 
 -14   2  13        0.03       -3.74      8.08 o 
 -12   2  13      176.00      179.89     19.63 o 
 -10   2  13       10.53        8.06      8.71 o 
  -8   2  13       51.23       13.94      8.08 o 
  -6   2  13      343.72      322.07     20.13 o 
  -4   2  13       77.03       68.50      8.52 o 
  -2   2  13       43.51       41.45      7.44 o 
   0   2  13        0.49       -6.80      4.90 o 
   2   2  13      502.44      503.29     19.63 o 
   4   2  13       30.03       33.33      9.52 o 
   6   2  13      278.84      320.86     18.55 o 
   8   2  13        1.05        4.76      9.52 o 
 -17   3  13        8.40        9.91      9.06 o 
 -15   3  13        1.24        2.04      8.08 o 
 -13   3  13       34.76       23.80      9.52 o 
 -11   3  13        4.30        6.46      8.08 o 
  -9   3  13      140.87      140.41     14.50 o 
  -7   3  13        3.53        7.93      8.25 o 
  -5   3  13        1.22        5.29      6.23 o 
  -3   3  13        6.24        7.41     10.31 o 
  -1   3  13      251.87      228.21     11.78 o 
   1   3  13       71.93       65.59      9.98 o 
   3   3  13       48.73       52.37     10.99 o 
   5   3  13      245.77      212.98     14.78 o 
   7   3  13      586.45      533.22     23.14 o 
   9   3  13      284.19      281.58     19.04 o 
 -16   4  13        7.31       15.70     12.68 o 
 -14   4  13      312.84      260.53     26.93 o 
 -12   4  13        0.31       -4.76      8.08 o 
 -10   4  13       64.99       59.82     10.51 o 
  -8   4  13        4.85        7.93      5.92 o 
  -6   4  13        1.92       -3.46      5.71 o 
  -4   4  13       20.10       19.84      7.03 o 
  -2   4  13      520.69      558.37     17.80 o 
   0   4  13        0.68       -8.66      5.71 o 
   2   4  13       10.20        9.52      8.25 o 
   4   4  13       90.63       88.86     11.14 o 
   6   4  13      507.01      542.18     22.52 o 
   8   4  13      348.17      398.98     20.13 o 
 -17   5  13      386.71      414.51     30.37 o 
 -15   5  13        8.56       11.56     11.72 o 
 -13   5  13       74.03       70.64     12.61 o 
 -11   5  13       17.58       37.41     11.72 o 
  -9   5  13      282.08      300.03     16.40 o 
  -7   5  13       15.43       10.79      7.57 o 
  -5   5  13        4.23        3.76      6.69 o 
  -3   5  13        7.66       37.41      9.52 o 
  -1   5  13        0.16        4.76      8.57 o 
   1   5  13        1.06        4.76      8.92 o 
   3   5  13        8.81        6.19      9.80 o 
   5   5  13       13.78        6.46      8.93 o 
   7   5  13      135.38      157.70     15.34 o 
 -16   6  13      704.14      642.75     31.99 o 
 -14   6  13        8.45       13.60     11.72 o 
 -12   6  13      222.33      247.12     21.42 o 
 -10   6  13      415.03      420.08     19.86 o 
  -8   6  13       94.96       56.85     11.14 o 
  -6   6  13      426.80      491.89     25.43 o 
  -4   6  13       81.29       72.62     10.51 o 
  -2   6  13      287.07      265.73     16.66 o 
   0   6  13       34.34       28.27      7.92 o 
   2   6  13      144.37      175.48     16.03 o 
   4   6  13      431.10      379.25     21.64 o 
   6   6  13        8.67        4.44     12.37 o 
 -15   7  13        0.29       -0.34     11.72 o 
 -13   7  13        0.00      -22.68     11.34 o 
 -11   7  13        0.63        2.73     10.58 o 
  -9   7  13       62.23       56.40     10.84 o 
  -7   7  13       85.27       87.13     11.90 o 
  -5   7  13      104.11      115.00     12.93 o 
  -3   7  13      149.58      147.96     13.56 o 
  -1   7  13        8.29       -5.40      7.57 o 
   1   7  13       29.28       41.26     14.87 o 
   3   7  13      230.30      232.54     25.08 o 
   5   7  13      336.50      332.60     49.99 o 
 -12   8  13        6.50      -15.70     10.43 o 
 -10   8  13       74.06       73.51     12.93 o 
  -8   8  13        1.74        4.07      9.06 o 
  -6   8  13      178.91      165.88     13.98 o 
  -4   8  13      118.41      103.23     12.93 o 
  -2   8  13       33.89       24.05      9.98 o 
   0   8  13        0.82      -10.82      8.92 o 
   2   8  13        4.90       -2.04     14.28 o 
   4   8  13       30.83       28.56     16.83 o 
 -11   9  13       17.86        7.69     10.84 o 
  -9   9  13       37.26       25.10     10.26 o 
  -7   9  13       36.65        7.54      9.27 o 
  -5   9  13        7.82       -1.15      9.06 o 
  -3   9  13      315.02      269.21     18.35 o 
  -1   9  13       53.29       65.82     12.38 o 
   1   9  13       24.41       28.56     21.42 o 
  -6  10  13       29.26       29.12     11.14 o 
  -4  10  13      769.10      809.14     30.24 o 
  -2  10  13      251.31      284.06     19.04 o 
 -16   0  14        0.16        3.40     11.43 o 
 -14   0  14      216.40      162.43     20.20 o 
 -12   0  14       19.44       16.66     13.47 o 
 -10   0  14      767.85      681.10     33.66 o 
  -8   0  14       87.77       66.81     23.80 o 
  -6   0  14     1250.51     1325.13     78.55 o 
  -4   0  14      233.64      187.65     26.18 o 
  -2   0  14        1.06        4.76     11.43 o 
   0   0  14        1.02      -11.90     11.90 o 
   2   0  14      492.14      474.06     38.09 o 
   4   0  14       54.82       45.23     13.47 o 
   6   0  14       34.45       43.91     14.87 o 
 -17   1  14       25.81       12.28     10.99 o 
 -15   1  14      339.88      332.99     20.13 o 
 -13   1  14       47.98       35.97     10.99 o 
 -11   1  14       10.01       17.85      9.52 o 
  -9   1  14      984.95      985.28     29.68 o 
  -7   1  14        0.02       -1.90      7.57 o 
  -5   1  14      166.13      159.98     12.93 o 
  -3   1  14       87.47       75.15     10.51 o 
  -1   1  14       87.94       76.23      8.84 o 
   1   1  14      410.44      458.53     20.13 o 
   3   1  14        4.03        7.82      8.08 o 
   5   1  14      160.00      150.99     14.28 o 
   7   1  14      235.89      241.19     21.30 o 
 -16   2  14       22.84       10.41     14.43 o 
 -14   2  14        2.31        0.08      9.06 o 
 -12   2  14        0.01       -7.30      7.57 o 
 -10   2  14      380.96      376.38     19.04 o 
  -8   2  14      151.16      131.25     13.56 o 
  -6   2  14      333.29      336.34     24.74 o 
  -4   2  14        0.00       -1.19      7.56 o 
  -2   2  14       12.07        5.82      7.03 o 
   0   2  14       14.47        4.76      8.25 o 
   2   2  14        6.31        3.17     10.47 o 
   4   2  14       59.25       62.89     11.14 o 
   6   2  14      189.00      193.36     17.87 o 
 -15   3  14      119.03      119.73     13.98 o 
 -13   3  14      171.35      176.68     23.36 o 
 -11   3  14        0.01        5.86     11.68 o 
  -9   3  14      107.61      110.91     12.93 o 
  -7   3  14       19.13       13.18      9.25 o 
  -5   3  14        0.92        4.08      8.08 o 
  -3   3  14        0.27        7.93      7.03 o 
  -1   3  14      979.70     1052.61     29.11 o 
   1   3  14       67.10       62.55     12.19 o 
   3   3  14        0.81       15.87     10.99 o 
   5   3  14        0.36        0.68      8.08 o 
 -14   4  14       43.99       45.41     12.61 o 
 -12   4  14       60.65       57.13     13.74 o 
 -10   4  14      179.29      185.21     18.18 o 
  -8   4  14       28.06       24.99      9.52 o 
  -6   4  14       23.17       17.58     10.99 o 
  -4   4  14      273.21      305.76     14.72 o 
  -2   4  14      980.64      944.83     30.92 o 
   0   4  14       37.57       38.09     10.99 o 
   2   4  14       94.64       97.17     13.74 o 
   4   4  14       80.61      114.11     17.99 o 
   6   4  14      474.79      443.63     35.05 o 
 -15   5  14       62.05       72.17     16.03 o 
 -13   5  14      133.35      123.08     22.61 o 
 -11   5  14        0.06       18.70     11.72 o 
  -9   5  14       55.59       76.77     13.74 o 
  -7   5  14       18.71       23.80     10.99 o 
  -5   5  14        0.00      -13.74      6.87 o 
  -3   5  14        0.94      -13.37      6.69 o 
  -1   5  14        1.83       -3.57      7.56 o 
   1   5  14        0.20       -7.93      8.25 o 
   3   5  14       28.78       21.42     13.47 o 
   5   5  14        5.96       11.11     10.99 o 
 -12   6  14       33.94       11.90     11.72 o 
 -10   6  14        7.17        1.59     10.99 o 
  -8   6  14       31.44       11.56     11.72 o 
  -6   6  14       64.86       51.08     11.68 o 
  -4   6  14       75.58       61.63     10.51 o 
  -2   6  14       31.78       19.04      9.52 o 
   0   6  14        0.16      -12.92     11.43 o 
   2   6  14       12.99       19.04     13.47 o 
   4   6  14       53.13       46.00     12.72 o 
 -11   7  14       31.94       31.40     13.19 o 
  -9   7  14      145.84      164.73     18.18 o 
  -7   7  14        2.68      -10.99      8.71 o 
  -5   7  14       20.21       15.25      9.45 o 
  -3   7  14      228.20      261.17     17.73 o 
  -1   7  14       19.32        4.76     13.47 o 
   1   7  14       67.00       85.49     18.29 o 
  -8   8  14       31.42       37.25     11.14 o 
  -6   8  14        0.14       -4.48      8.35 o 
  -4   8  14      232.38      204.32     16.66 o 
  -2   8  14        1.51       -0.31      9.62 o 
   0   8  14      379.44      417.33     49.99 o 
 -13   1  15        0.32       -2.38      9.52 o 
 -11   1  15        6.15        4.76      9.52 o 
  -9   1  15     1186.27     1194.65     33.88 o 
  -7   1  15       66.71       88.21     11.90 o 
  -5   1  15     1005.38      985.14     29.68 o 
  -3   1  15       77.06       53.12      9.52 o 
  -1   1  15       74.32       74.81     23.80 o 
   1   1  15        0.46      -14.28     10.10 o 
   3   1  15       29.45        5.24     10.21 o 
 -14   2  15        6.82       15.87     10.51 o 
 -12   2  15        0.32       24.99      9.52 o 
 -10   2  15       31.96       44.53     11.14 o 
  -8   2  15        3.18       -6.23      8.71 o 
  -6   2  15      148.27      151.73     13.56 o 
  -4   2  15       33.72       21.42      9.52 o 
  -2   2  15        0.13       -7.79      8.92 o 
   0   2  15       57.32       68.10     12.61 o 
   2   2  15        0.36        5.24     10.21 o 
   4   2  15       25.21       27.20     18.76 o 
 -13   3  15        0.49        5.95      9.52 o 
 -11   3  15      175.79      179.02     15.96 o 
  -9   3  15        9.14        8.52      9.98 o 
  -7   3  15       60.89       58.56     15.80 o 
  -5   3  15        8.79       -1.83      8.71 o 
  -3   3  15        0.04       -5.78      8.08 o 
  -1   3  15       77.21       72.30     12.61 o 
   1   3  15       19.04        9.52     10.99 o 
   3   3  15      169.83      200.94     19.24 o 
 -12   4  15       31.08       14.28     12.61 o 
 -10   4  15        0.22       -4.28     10.21 o 
  -8   4  15       68.88       62.20     13.74 o 
  -6   4  15       33.76       31.69     15.12 o 
  -4   4  15      114.66      107.88     12.38 o 
  -2   4  15        6.17       12.45     12.78 o 
   0   4  15        0.08        7.14      9.80 o 
   2   4  15       77.08       58.19     14.87 o 
 -11   5  15       13.42      -11.90     12.25 o 
  -9   5  15      197.08      167.09     19.24 o 
  -7   5  15       59.50       31.49     21.75 o 
  -5   5  15      133.30      108.75     24.51 o 
  -3   5  15        0.21       -2.86      9.80 o 
  -1   5  15       17.40       23.80     13.47 o 
   1   5  15        6.87       -8.09     16.50 o 
  -8   6  15       17.60       23.80     13.74 o 
  -6   6  15        1.42       11.90     11.72 o 
  -4   6  15        1.20       -3.69      8.35 o 
  -2   6  15       38.25       34.91     14.87 o 
 -10   0  16      261.21      261.61     28.56 o 
  -8   0  16     2840.31     3009.92     89.16 o 
  -6   0  16      990.87     1049.68     45.35 o 
  -4   0  16       13.40       -7.14     16.66 o 
  -2   0  16       93.50      119.02     28.56 o 
   0   0  16        2.23        0.00     19.04 o 
  -9   1  16      247.07      252.98     18.82 o 
  -7   1  16        7.61       16.04      9.98 o 
  -5   1  16       57.77       70.43     12.93 o 
  -3   1  16        9.84        3.17     35.71 o 
  -1   1  16       76.19       33.33     23.80 o 
 -10   2  16       23.68       30.25     11.14 o 
  -8   2  16      133.82      149.62     16.59 o 
  -6   2  16        8.92      -10.71      9.52 o 
  -4   2  16        3.42       -7.69      8.71 o 
  -2   2  16      112.18      114.26     28.56 o 
  -9   3  16       36.77       58.37     12.38 o 
  -7   3  16       38.96       44.04     11.90 o 
  -5   3  16        5.34       -8.22      9.06 o 
  -3   3  16       15.43        7.14     13.47 o 
                                                 
